# Supplementary material for: Genome-wide analysis and functional characterization of CHYR gene family associated with abiotic stress tolerance in bread wheat (Triticum aestivum L.)
Source: BMC Plant Biol. 2022 Apr 20;22:204. doi: 10.1186/s12870-022-03589-7 (PMC9019960; doi:10.1186/s12870-022-03589-7)
Supplement: Supplementary file 4 — Additional file 4: Table S1. The characteristics of CHYR genes in wheat [file 12870_2022_3589_MOESM4_ESM.xlsx]

## Sheet: Sheet1
Table S1. The characteristics of CHYR genes in wheat.
Gene name	Transcript name	Transcript ID	Genomic Position	CDS Length (bp)	Exon Number	Protein Length (aa)	Molecular Weight (kDa)	Isoelectric Point (pI)	GRAVY	Subcellular Localization	Group
TaCHYR1	TaCHYR1.2	TraesCS1A02G143300.2	1A:246689896:246693276:-1	825	11	274	31.09	6.98	-0.345	Nucleus	Ⅰ
	TaCHYR1.3	TraesCS1A02G143300.3	1A:246689896:246693276:-1	798	11	265	30	6.96	-0.375	Nucleus	Ⅰ
TaCHYR2	TaCHYR2.1	TraesCS1B02G159900.1	1B:272878071:272881319:-1	852	11	283	31.95	7.25	-0.343	Nucleus	Ⅰ
	TaCHYR2.2	TraesCS1B02G159900.2	1B:272878071:272881319:-1	798	11	265	29.99	6.96	-0.394	Nucleus	Ⅰ
	TaCHYR2.3	TraesCS1B02G159900.3	1B:272878071:272881319:-1	813	11	270	30.42	7.06	-0.347	Nucleus	Ⅰ
TaCHYR3	TaCHYR3.1	TraesCS1D02G142100.1	1D:196608699:196611746:-1	765	10	254	28.79	7.06	-0.411	Nucleus	Ⅰ
TaCHYR4	TaCHYR4.3	TraesCS3A02G288900.3	3A:517074774:517080156:1	840	11	279	31.53	7.11	-0.31	Nucleus	Ⅰ
TaCHYR5	TaCHYR5.1	TraesCS3B02G323600.1	3B:523560076:523563735:1	906	12	301	34.43	7.15	-0.344	Nucleus	Ⅰ
	TaCHYR5.2	TraesCS3B02G323600.2	3B:523558224:523563635:1	804	12	267	30.32	6.74	-0.401	Nucleus	Ⅰ
	TaCHYR5.3	TraesCS3B02G323600.3	3B:523558296:523563735:1	900	12	299	33.98	7.03	-0.404	Nucleus	Ⅰ
	TaCHYR5.4	TraesCS3B02G323600.4	3B:523558221:523563735:1	903	12	300	34.1	7.03	-0.414	Nucleus	Ⅰ
TaCHYR6	TaCHYR6.1	TraesCS3D02G288700.1	3D:397779389:397783443:1	984	12	327	37.14	7.34	-0.185	Nucleus	Ⅰ
	TaCHYR6.2	TraesCS3D02G288700.2	3D:397779389:397783443:1	954	12	317	36.13	7.52	-0.166	Nucleus	Ⅰ
	TaCHYR6.3	TraesCS3D02G288700.3	3D:397777708:397783443:1	900	12	299	33.98	7.05	-0.166	Nucleus	Ⅰ
	TaCHYR6.4	TraesCS3D02G288700.4	3D:397778529:397783443:1	903	11	300	34.1	7.05	-0.412	Nucleus	Ⅰ
TaCHYR7	TaCHYR7.1	TraesCS4A02G249200.1	4A:560316953:560319838:-1	786	11	261	30.08	7.25	-0.336	Nucleus	Ⅱ
	TaCHYR7.2	TraesCS4A02G249200.2	4A:560317020:560319838:-1	738	11	245	28.03	7.23	-0.316	Nucleus	Ⅱ
TaCHYR8	TaCHYR8.1	TraesCS4B02G065500.1	4B:58249079:58251794:1	909	10	302	34.51	7.11	-0.285	Nucleus	Ⅱ
	TaCHYR8.2	TraesCS4B02G065500.2	4B:58249079:58251794:1	780	11	259	29.71	7.12	-0.312	Nucleus	Ⅱ
TaCHYR9	TaCHYR9.1	TraesCS4D02G064500.1	4D:39979402:39981960:1	750	10	249	28.61	7.43	-0.328	Nucleus	Ⅱ
	TaCHYR9.2	TraesCS4D02G064500.2	4D:39979402:39981960:1	780	11	259	29.76	7.55	-0.316	Nucleus	Ⅱ
TaCHYR10	TaCHYR10.2	TraesCS5A02G095000.2	5A:132095090:132099793:-1	867	12	288	32.46	6.3	-0.47	Nucleus	Ⅱ
TaCHYR11	TaCHYR11.1	TraesCS5B02G101200.1	5B:134128878:134133174:-1	867	12	288	32.47	6.3	-0.472	Nucleus	Ⅱ
	TaCHYR11.2	TraesCS5B02G101200.2	5B:134128878:134133174:-1	864	12	287	32.5	6.3	-0.484	Nucleus	Ⅱ
TaCHYR12	TaCHYR12.1	TraesCS5D02G107600.1	5D:121076624:121086264:-1	867	12	288	32.49	6.3	-0.474	Nucleus	Ⅱ
TaCHYR13	TaCHYR13.1	TraesCS1A02G374800.1	1A:549837796:549847148:1	3645	15	1214	137.48	5.97	-0.363	Nucleus	Ⅲ
	TaCHYR13.2	TraesCS1A02G374800.2	1A:549837796:549847148:1	3720	14	1239	139.66	5.97	-0.361	Nucleus	Ⅲ
	TaCHYR13.3	TraesCS1A02G374800.3	1A:549837796:549847148:1	3231	14	1076	122.4	6.05	-0.394	Nucleus	Ⅲ
TaCHYR14	TaCHYR14.1	TraesCS1B02G395000.1	1B:626704741:626714325:1	3726	15	1241	139.86	5.94	-0.372	Nucleus	Ⅲ
TaCHYR15	TaCHYR15.1	TraesCS1D02G382000.1	1D:457143495:457152610:1	3729	15	1242	139.95	6.05	-0.356	Nucleus	Ⅲ
TaCHYR16	TaCHYR16.5	TraesCS3A02G262700.5	3A:485676140:485688484:1	3714	14	1237	139.33	5.59	-0.335	Nucleus	Ⅲ
	TaCHYR16.7	TraesCS3A02G262700.7	3A:485676142:485688484:1	3288	14	1095	139.33	5.66	-0.377	Nucleus	Ⅲ
	TaCHYR16.8	TraesCS3A02G262700.8	3A:485676140:485688484:1	2697	14	898	101.5	6.02	-0.4	Nucleus	Ⅲ
	TaCHYR16.9	TraesCS3A02G262700.9	3A:485676140:485688484:1	2727	14	908	102.55	6.15	-0.38	Nucleus	Ⅲ
	TaCHYR16.10	TraesCS3A02G262700.10	3A:485676140:485688484:1	2682	14	893	139.95	6.15	-0.411	Nucleus	Ⅲ
	TaCHYR16.11	TraesCS3A02G262700.11	3A:485676140:485688484:1	2589	14	862	97.16	6.23	-0.412	Nucleus	Ⅲ
TaCHYR17	TaCHYR17.1	TraesCS3B02G296100.1	3B:474397299:474410765:1	3525	14	1174	132.98	5.72	-0.392	Nucleus	Ⅲ
	TaCHYR17.2	TraesCS3B02G296100.2	3B:474397351:474410765:1	3546	14	1181	133.76	5.72	-0.384	Nucleus	Ⅲ
	TaCHYR17.6	TraesCS3B02G296100.6	3B:474399495:474410765:1	3651	14	1216	137.26	5.65	-0.359	Nucleus	Ⅲ
	TaCHYR17.7	TraesCS3B02G296100.7	3B:474399360:474410765:1	3714	14	1237	139.41	5.7	-0.349	Nucleus	Ⅲ
	TaCHYR17.8	TraesCS3B02G296100.8	3B:474399360:474410765:1	3738	14	1245	140.21	5.91	-0.305	Nucleus	Ⅲ
	TaCHYR17.10	TraesCS3B02G296100.10	3B:474401044:474410765:1	3288	13	1095	124.35	5.79	-0.387	Nucleus	Ⅲ
	TaCHYR17.12	TraesCS3B02G296100.12	3B:474403590:474410765:1	2697	11	898	124.35	6.11	-0.41	Nucleus	Ⅲ
	TaCHYR17.13	TraesCS3B02G296100.13	3B:474403590:474410765:1	2682	11	893	101.07	6.23	-0.421	Nucleus	Ⅲ
	TaCHYR17.14	TraesCS3B02G296100.14	3B:474403590:474410765:1	2727	11	908	102.75	6.23	-0.383	Nucleus	Ⅲ
	TaCHYR17.15	TraesCS3B02G296100.15	3B:474403590:474410765:1	2589	11	862	97.34	6.31	-0.423	Nucleus	Ⅲ
TaCHYR18	TaCHYR18.1	TraesCS3D02G262600.1	3D:364253568:364265181:1	3714	14	1237	139.39	5.91	-0.335	Nucleus	Ⅲ
	TaCHYR18.8	TraesCS3D02G262600.8	3D:364257951:364265181:1	2682	11	893	101.02	6.21	-0.419	Nucleus	Ⅲ
	TaCHYR18.9	TraesCS3D02G262600.9	3D:364257951:364265181:1	2589	11	862	97.29	6.29	-0.421	Nucleus	Ⅲ
	TaCHYR18.10	TraesCS3D02G262600.10	3D:364258778:364265181:1	2484	10	827	93.6	6.76	-0.443	Nucleus	Ⅲ
