# Supplementary material for: Genome-wide analysis and functional characterization of CHYR gene family associated with abiotic stress tolerance in bread wheat (Triticum aestivum L.)
Source: BMC Plant Biol. 2022 Apr 20;22:204. doi: 10.1186/s12870-022-03589-7 (PMC9019960; doi:10.1186/s12870-022-03589-7)
Supplement: Supplementary file 5 — Additional file 5: Table S2. CHYR genes used in the phylogenetic tree construction [file 12870_2022_3589_MOESM5_ESM.xlsx]

## Sheet: Sheet1
Table S2. CHYR genes used in the phylogenetic tree construction.
Gene name	Gene ID	Protein sequence	Group
GmCHYR1	Glyma.03G185700	MEPHRHLSKNELSNKKPRVEIPPSEIGCGHYGCSHYKRRCKIIAPCCNEIFDCRFCHNESKNSIEVKLADWHDISRHDVKRVICSLCGTEQDVQQMCINCGVCMGRYFCSKCKFFDDDLSKKQFHCDECGICRNGGVENMFHCNTCGFCYSSYLKDKHKCMEKAMHTNCPICFEFLFDTTKAIALLACGHNMHLGCIRQLQQRLMYACPVCSKSFCDMSVIWEKVDEIVSCVKI	Group Ⅰ
GmCHYR4	Glyma.06G074300	MGEVAVMHSEPLQFDCNDMKHITEKDVYNLLSNEEHILGEESSQSSNDKKINDLRERGYMKYGCQHYRRRCRIRAPCCDEIFDCRHCHNEAKNNINIDQKHRHDIPRHQVKQVICSLCETEQEVQQNCINCGVCMGKYFCGTCKLFDDDVSKQQYHCSGCGICRTGGCENFFHCHKCGCCYSTQLKNSHPCVEGAMHHDCPICFEYLFESVNDVTVLLCGHTIHKSCLKEMREHFQYACPLCLKSVCDMSKVWEKFDLEIAATPMPEPYQNKMVWILCNDCGKSSHVQFHLVAQKCLNCKSYNTRETRG	Group Ⅰ
GmCHYR10	Glyma.11G192900	MKTTAEVVSSHCLVVAECSQSSPTQLSAMEPQILNLGCMHYRRRCKIRAPCCDEVFDCRHCHNEAKNSEEVDAVDRHDVPRHEIKKVICSLCDVEQDVQQYCINCGICMGKYFCTICKFFDDDISKNQYHCDECGICRTGGKDNFFHCNRCGCCYSKVMEKGHRCVEGAMHHNCPVCFEYLFDTVREISVLPCAHTIHLDCVKEMEKHQRYSCPVCSKSICDMSSVWEKLDELIASTPMPETYKNKMVWILCNDCGVNSHVQFHIVAHKCLSCNSYNTRQIQGVPATSSSSRVTEMVR	Group Ⅰ
GmCHYR12	Glyma.14G130700	MGEVAVMHSEPLQFECNDITVNMTEKEVYPPESNVDHLPGEESSQSTDHKNINYLQEKGFMEYGCQHYRRRCRIRAPCCNEIFDCRHCHNEAKNDINIDLKLRHDIPRHEVKQVICSLCGTEQEVQQNCINCGVCMGKYFCGTCKLFDDDISKQQYHCCGCGICRTGGSENFFHCYKCGCCYSTLLKNSHPCVEGAMHHDCPVCFEYLFESRNDVTVMPCGHTIHKSCLNEMREHFQYACPLCSKSVCDMSKVWEKFDLEIAATRMPEQYQNKMVWILCNDCGKTSHVQFHFVAQKCPNCKSYNTRQT	Group Ⅰ
GmCHYR16	Glyma.17G202700	MGEVAVMHSEPLQFECNDISVNMTEKEVYPPESNVERLPGEESSQSTDHKNINDLQERGYMEYGCQHYRRRCRIRAPCCNEIFDCRHCHNEAKNDINIDQKHRHDIPRHQVKQVICSLCGTEQEVQQNCINCGVCMGKYFCGTCKLFDDDISKQQYHCSGCGICRTGGSENFFHCYKCGCCYSTLLKNSHPCVEGAMHHDCPVCFEYLFESRNDVTVMPCGHTIHKSCLNEMREHFQYSCPLCLKSVCDMSKVWEKFDIEIAATPMPEQYQNKMVWILCNDCGKTSHVQFHFVAQKCPNCKSYNTRQT	Group Ⅰ
GmCHYR2	Glyma.03G209900	MEPATEKREDFGKLQYGCEHYKRRCKIRAPCCNQIFPCRHCHNDAANSSSNPADRHELVRRDVKQVICSVCDTEQEVAKVCSSCGVNMGEYYCEICKFYDDDTDKGQFHCDECGICRVGGRDKFFHCKKCCACYSVSVQNNHSCVENSMKSFCPICLEYQFDSIKGSTILKCGHTMHMECYREMATQNQYRCPICLKTIVNDMNWEYLDREIEGVHMPEEYKFEVSILCNDCNSTSTVSFHIFGHKCLQCGSYNTRRISKPKQEGLGVSGT	Group Ⅱ
GmCHYR6	Glyma.07G250900	MEGSVNERLDFGKMGYGCNHYRRRCRIRAPCCNEIYSCRHCHNDAASLLKNPFDRHELVRQDVKQVVCSVCDTEQPVAQVCTNCGVKMGEYFCNICKFFDDDVEKEQFHCDDCGICRVGGRDNFFHCKKCGSCYAIGLRDNHLCVENSMRHHCPICYEYLFDSLKDTIVMKCGHTMHHECYVEMIKNDKYCCPICSKSVIDMSKTWKRIDEEIEATVMPEDYRNRKVWILCNDCNDTTEVYFHILGQKCGHCRSYNTRAVAPPVLPQ	Group Ⅱ
GmCHYR11	Glyma.13G215600	MEGSVLERLDFGKMGYGCKHYRRRCRIRAPCCNELYFCRHCHNEATSMLSNPFDRHELVRQDVQHVVCSVCDTEQPVAQVCTNCGVRMGEYFCNICKFFDDDHWLHIKQTGKKQFHCDDCGICRLGGRENYSHCSKCGCCYSNTLRDNHLCVENSMRHHCPICYEYLFDSLKDIAVMKCGHTMHSECYLEMLKRDKYCCPICSKSVMDMSRAWKRIDEEIEATVMPDDYRYRKVWILCNDCNDTTEVYFHILGQKCGHCSSYNTRAIAPPVLSQ	Group Ⅱ
GmCHYR13	Glyma.15G097300	MPILSHHTTLSFFFLSLTKWIHSISYQFWCKHYRRRCRIRAPCCNELYFCRHCHNEATSMLSNPFDRHELIRQDVQHVVCTVCDTEQPVAQVCTNCGVRMGEYFCSICKFFDDDTGKQQFHCDDCGICRIGGRENYFHCNKCGSCYSTSLRDNHMCVENSMRHHCPICYEYLFDSLKDTAVMKCGHTMHSECYLEMLKRDKYCCPICSKSVMDMSRAWKRIDEEIEATVMPDDYRYRKVWILCNDCNDTTEVYFHVLGQKCGHCSSYNTRAIAPPVLPQ	Group Ⅱ
GmCHYR14	Glyma.17G023400	MMEWPSFSFGYLPKSGNTFSSSLSQFHTLPHGRLCQRTSSFWEDWIWVFSFSLVFPFISISSLFCFDDRCNHYRRRCRIRAPCCNEIYSCRHCHNEAASLLKNPFDRHELVRQDVKQVICSVCDTEQPVAQVCTNCGVKMGEYFCNICKFFDDDVEKEQFHCDDCGICRVGGRDNFFHCKKCGSCYAVGLHDNHLCVENSMRHHCPICYEYLFDSLKDVIVMKCGHTMHHECYLEMIKNDKYCCPICSKSVIDMSKTWKRIDEEIEATVMPQDYRNRKVWILCNDCNDTTEVYFHILGQKCGHCRSYNTRTVAPPVLPQ	Group Ⅱ
GmCHYR3	Glyma.05G237500	MASPLDGGGVAVLPNSVNKVDSSSVLNGGLKCSKPESPILIFLFFHKAIRNELDALHRLAVAFATGNRSDIKPLSGRYHFLSSMYRHHCNAEDEVIFPALDIRVKNVAQTYSLEHKGESNLFDHLFELLNSSINNVESFPKELASCTGALQTSVSQHMAKEEEQVFPLLIEKFSLEEQASLVWQFLCSIPVNMMAEFLPWLSASISPDESQDLRNCLIKIVPEEKLLQKVVFTWMEGRSSINTVETCADHSQVQCSSRALTHQLEKVNCACESTTTGKRKHSGSMIDVSDTTGTHPIDEILLWHSAIKKELSEIAVETRKIQHSEDFTNLSAFNERFQFIAEVCIFHSIAEDKVIFPAVDGEFSFFQEHAEEESQFNDFRRLIESIQSEGASSNSDVEF…	Group Ⅲ
GmCHYR5	Glyma.07G093700	MATAGGGGGGGCVAVMAGSCTVSTPSSSYGGGACSSNSKDTLIESPILIFCLFHKAISSELQSLHATAFDFVSNRRHSQPHSPLKIMSFSHRCHFLRTLYKHHCNAEDQVIFPALDKRVKNVAHTYFLEHEGEGLLFDQLFKLPNSNLLNEESYGRELASCIGALRTSICQHMFKEKEQVFPLVIEKFSSEEQGSLVWQFLCSIPVKMMAEFLPWLASYISSDEYQGLLSCLCTIIPKEKLLHQVIFGWMEGLKIKHRKCTHDTKVQWKDVGMSNLLSHNEKVYSICGSSKTVKRKRVGLNEDPTNSNISCPLDELLLWHKAIKQELSDLAETARKIQLSEEFSNLSSFSGRLQFITEVCISHSIAEDRVIFPAIKAELHFLQDHTDEELQFDKLRCLI…	Group Ⅲ
GmCHYR7	Glyma.08G044700	MATPLDGGGVAVLPNSVNKVDSSSALIGGLKCSKPESPILIFLFFHKAIRNELDALHRLAIAFATGNRSDIKPLSERYHFLSSMYRHHCNAEDEVIFPALDIRVKNVAQTYSLEHKGESNLFDHLFELLNSSINNDESFPRELASCTGALQTSVSQHMAKEEEQVFPLLIEKFSLEEQASLVWQFLCSIPVNMMAEFLPWLSTSISPDESQDMQNCLIKIVPQEKLLQKVVFSWMEGRSSINTIETCVNHSQVQCSSRSLTHQVEKVNCACESTTTGKRKHSESMIDVSDTTGTHPIDEILLWHNAIKKELSEIAVEARNIQHSGDFTNLSAFNERFQFIAEVCIFHSIAEDKVIFSAVDGEFSFFQEHAEEESQFKDFRHLIESIQSEGASSNSDVEF…	Group Ⅲ
GmCHYR8	Glyma.09G115100	MATAGGGGGGGCVAVMAGSCTVSTPSSSYGGGACSSNSKDTLIESPILIFCLFHKAISSELQSLHATAFDFVSNRRHSQPHSPLKIMSFSHRCHFLRTLYKHHCNAEDQVIFPALDKRVKNVAHTYFLEHEGEGLLFDQLFKLPNSNLLNEESYGRELASCIGALRTSICQHMFKEKEQVFPLVIEKFSSEEQGSLVWQFLCSIPVKMMAEFLPWLASYISSDEYQGLLSCLCTIIPKEKLLHQVIFGWMEGLKIKHRKCTHDTKVQWKDVGMSNLLSHNEKVYSICGSSKTVKRKRVGLNEDPTNSNISCPLDELLLWHKAIKQELSDLAETARKIQLSEEFSNLSSFSGRLQFITEVCISHSIAEDRVIFPAIKAELHFLQDHTDEELQFDKLRCLI…	Group Ⅲ
GmCHYR9	Glyma.09G182600	MATPLTGLNGGGGGVAVLTNPVNKVDSSANGGGGFGRSLSESPILIFSFFHKAIRNELDALHRLAMAFATGNCSDIQPLFQRYRFLRSMYSHHSNAEDEVIFPALDMRVKNVAQTYSLEHQGESDLFDHLFELLNSSIHNDESFPKELASCTGALQTSVSQHMAKEEEQVFPLLLEKFSLEEQASLVWRFLCSIPVNMMTEFLPWLSSSISPDESQDLQKCLSKIVPEEKLLQKVIFTWMEGRSSANTVENCLDHSQVRCSPNPLTHQNGKIKCACESTATGKRKYSGSSIDVSDTMRTHPIDEILLWHNAIKKELNEIAAQSRKIQLSGDFTNLSAFNERLQFIAEVCIFHSIAEDKVIFPAVDGKFSFYQEHAEEESQFNEFRSLIESIQSEEATSS…	Group Ⅲ
GmCHYR15	Glyma.17G096900	MDDGDPSLSDKEEGENDEEDTPLLRVPLVDAPILLFVCFHKAFRSELDHLRRLAETASSLEDEPRRCRQIVLQLQRRFQFLKLAHKYHCAAEDEVIFLALDTHVKNVICTYSLEHRSTNGLFGSVFHFLDELMVPKENISKLFQELVYCIGILQTSIYQHMLKEEEQVFPLLIQKLSNKEQASLVWQFICSVPIMLLEEVLPWMVSFLSANKQSEVTQCLNEIAPMEKAMQEVLVSWLRSSKQTCTETCFQSGEFQGVDGFLHIERSLELSYCNRNSEEISSPMKVNGKEIEDGANQVNVLHLWHNAIKKDLKDILEELHLLRKSSCFQNLDSILIQLKFFADVLIFYSDAQKKFFHPVLNKHAYGWLSKSIEQFLGESNIEDIQQLLFYNSESGILLS…	Group Ⅲ
AtCHYR1	AT5G22920	MDMGFHENEQNQEFANLMEIGSGHYGCSHYRRRCKIRAPCCDEIFDCRHCHNEAKDSLHIEQHHRHELPRHEVSKVICSLCETEQDVQQNCSNCGVCMGKYFCSKCKFFDDDLSKKQYHCDECGICRTGGEENFFHCKRCRCCYSKIMEDKHQCVEGAMHHNCPVCFEYLFDSTRDITVLRCGHTMHLECTKDMGLHNRYTCPVCSKSICDMSNLWKKLDEEVAAYPMPKMYENKMVWILCNDCGSNTNVRFHLIAHKCSSCGSYNTRQTQRGSDSHSCSSGMPQVVGSTG	Group Ⅰ
AtCHYR7	AT5G25560	MGDVYFNHFAQQLQMSDQEKGEMSRHSHPHSINEESESSTLERVAAESLTNKVLDRGLMEYGCPHYRRRCCIRAPCCNEIFGCHHCHYEAKNNINVDQKQRHDIPRHQVEQVICLLCGTEQEVGQICIHCGVCMGKYFCKVCKLYDDDTSKKQYHCDGCGICRIGGRENFFHCYKCGCCYSILLKNGHPCVEGAMHHDCPICFEFLFESRNDVTVLPCGHTIHQKCLEEMRDHYQYACPLCSKSVCDMSKVWEKFDMEIAATPMPEPYQNRMVQILCNDCGKKAEVQYHVVAQKCPNCKSYNTRQTRG	Group Ⅰ
AtCHYR5	AT3G62970	MGGSASLQSDSMEAAAAADSSIPRDKDFGKFQFGCEHYKRRCKIRAPCCNLIFSCRHCHNDSANSLPDPKERHDLVRQNVKQVVCSICQTEQEVAKVCSNCGVNMGEYFCDICKFFDDDISKEQFHCDDCGICRVGGRDKFFHCQNCGACYGMGLRDKHSCIENSTKNSCPVCYEYLFDSVKAAHVMKCGHTMHMDCFEQMINENQYRCPICAKSMVDMSPSWHLLDFEISATEMPVEYKFEVSILCNDCNKGSKAMFHILGHKCSDCGSYNTRRISTPQDPVSETE	Group Ⅱ
AtCHYR6	AT5G18650	MEASPNDRLHFGKMGFGCKHYKRRCQIRAPCCNEVFDCRHCHNESTSTLRNIYDRHDLVRQDVKQVICSVCDTEQPAAQVCSNCGVNMGEYFCSICIFYDDDTEKQQFHCDDCGICRVGGRENFFHCKKCGSCYAVGLRNNHRCVENSMRHHCPICYEYLFDSLKDTNVMKCGHTMHVECYNEMIKRDKFCCPICSRSVIDMSKTWQRLDEEIEATAMPSDYRDKKVWILCNDCNDTTEVHFHIIGQKCGHCRSYNTRAIAPPVLPQ	Group Ⅱ
AtCHYR2	AT1G18910	MGVGDPLPLPPEKNRREVNKPPDIASTSSSSASAVNNARLSDAPILLFVYFHKAFRAQLAELQFLAGDTVRSGSDLAVELRSKFEFLKLVYKYHSAAEDEVIFSALDTRVKNIVFNYSLEHDATDDLFTSVFHWLNVLEEEQGNRADVLREVVLCIGTIQSSICQHMLKEERQVFPLMIENFSFEEQASLVWQFICSVPVMVLEEIFPWMTSLLSPKEKSEVETCFKEVVPNELSLQLVINSWLIDDSQSSLTALTKIMKGVQSVEVSENMTNSQTNSSSSGVFQRFWQWSKKMSFSSPNTGHILVHGIHLWHNAIRKDLVDIQKGLCQLTFPSLSLDLNVLVVRLNFLADVLIFYSNAFKTFFYPVFEDMVDQQHSSSSKQFTIDGHVENFKKSLDLE…	Group Ⅲ
AtCHYR3	AT1G74770	MGGGNLHSLPPENASVSASYAVTVGNTKLSDAPVLFFVYCHKAFRAQLVELRRFATDAAEADSFSGDLAVELSRKFEFLKLVYKYHSAAEDEVIFLALDKRVKNIVSNYSLEHAGTDDLFTSIFHWLHVLEEEIGSRSDVLREVILCIGTIQSSICQHMLKEERQVFPLLIEKFSFREQASLVWQFICSVPVMVLEDFLPWMISHLSHEEKIEVENCIKDVAPNEDSLQQVISSWLLDDSQSSCGTPTEIMKGVQYVNVSKSLKKSPESHPSSGCFQRFWEWSKKSLSIPNVGRSPIHGLRLFQNAIEKDLRDIQEGLCQAKFQTLILDLDVLMARLNFLADVLVSYSNAFKKFFHPVLEEMTARRSSTAKQFNIDDCLENFQRLLYKSADDKTKTDNF…	Group Ⅲ
AtCHYR4	AT3G18290	MATPLPDFETARGGGAVASSSTTVLPSSVSSSSSSSRPLPVANSFSDDAEEISPILIFLFFHKAVCSELEALHRLALEFATGHHVDLRLLRERYRFLRSIYKHHCNAEDEVIFSALDIRVKNVAQTYSLEHKGESNLFDHLFELLNSATETDESYRRELARSTGALQTSVSQHLAKEQKQVFPLLIEKFKYEEQAYIVWRFLCSIPVNMLAVFLPWISSSISVDESKEMQTCLKKIVPGEKLLQQVIFTWLGGKSNTVASCRIEDSMFQCCLDSSSSMLPCKASREQCACEGSKIGKRKYPELTNFGSSDTLHPVDEIKLWHKSINKEMKEIADEARKIQLSGDFSDLSAFDERLQYIAEVCIFHSLAEDKIIFPAVDGEFSFSEEHDEEENQFNEFRC…	Group Ⅲ
