# Supplementary material for: Genome-wide analysis and functional characterization of CHYR gene family associated with abiotic stress tolerance in bread wheat (Triticum aestivum L.)
Source: BMC Plant Biol. 2022 Apr 20;22:204. doi: 10.1186/s12870-022-03589-7 (PMC9019960; doi:10.1186/s12870-022-03589-7)
Supplement: Supplementary file 6 — Additional file 6: Table S3. Paralogous CHYR gene pairs among T.aestivum [file 12870_2022_3589_MOESM6_ESM.xlsx]

## Sheet: Sheet1
Table S3. Paralogous CHYR gene pairs among T. aestivum.
Paralogous gene pairs				Ka	Ks	Ka/Ks	Duplication type	Types of selection
Chromosome	Gene name	Chromosome	Gene name
1A	TaCHYR1	1D	TaCHYR3	0.00333705	0.0646953	0.051581	WGD or Segmental	purifying selection
1B	TaCHYR2	1D	TaCHYR3	0.00500976	0.0784174	0.0638858	WGD or Segmental	purifying selection
3A	TaCHYR4	3B	TaCHYR5	0.0503509	0.117623	0.428071	WGD or Segmental	purifying selection
3A	TaCHYR4	3D	TaCHYR6	0.0610001	0.144275	0.422803	WGD or Segmental	purifying selection
3B	TaCHYR5	3D	TaCHYR6	0.0416958	0.144	0.289555	WGD or Segmental	purifying selection
4A	TaCHYR7	4B	TaCHYR8	0.00983486	0.0912682	0.107758	WGD or Segmental	purifying selection
4A	TaCHYR7	4D	TaCHYR9	0.0131781	0.154649	0.0852127	WGD or Segmental	purifying selection
4B	TaCHYR8	4D	TaCHYR9	0.0131582	0.133388	0.0986462	WGD or Segmental	purifying selection
5A	TaCHYR10	5B	TaCHYR11	0.00148331	0.0662805	0.0223793	WGD or Segmental	purifying selection
5A	TaCHYR10	5D	TaCHYR12	0.00148295	0.0324375	0.0457171	WGD or Segmental	purifying selection
5B	TaCHYR11	5D	TaCHYR12	0.0029703	0.0434904	0.0682978	WGD or Segmental	purifying selection
1A	TaCHYR13	1B	TaCHYR14	0.0132289	0.0623438	0.212192	WGD or Segmental	purifying selection
1A	TaCHYR13	1D	TaCHYR15	0.0058953	0.0272532	0.216316	WGD or Segmental	purifying selection
1A	TaCHYR13	3B	TaCHYR17	0.135356	0.83309	0.162475	WGD or Segmental	purifying selection
1A	TaCHYR13	3D	TaCHYR18	0.135033	0.827022	0.163277	WGD or Segmental	purifying selection
1B	TaCHYR14	1D	TaCHYR15	0.015508	0.0719304	0.215598	WGD or Segmental	purifying selection
1B	TaCHYR14	3A	TaCHYR16	0.135119	0.836955	0.161441	WGD or Segmental	purifying selection
1B	TaCHYR14	3D	TaCHYR18	0.136846	0.838811	0.163143	WGD or Segmental	purifying selection
1D	TaCHYR15	3A	TaCHYR16	0.132089	0.832739	0.15862	WGD or Segmental	purifying selection
1D	TaCHYR15	3B	TaCHYR17	0.135507	0.839079	0.161494	WGD or Segmental	purifying selection
1D	TaCHYR15	3D	TaCHYR18	0.133395	0.842072	0.158413	WGD or Segmental	purifying selection
3D	TaCHYR18	3B	TaCHYR17	0.00571295	0.0507164	0.112645	WGD or Segmental	purifying selection
