# Supplementary material for: Genome-wide analysis and functional characterization of CHYR gene family associated with abiotic stress tolerance in bread wheat (Triticum aestivum L.)
Source: BMC Plant Biol. 2022 Apr 20;22:204. doi: 10.1186/s12870-022-03589-7 (PMC9019960; doi:10.1186/s12870-022-03589-7)
Supplement: Supplementary file 7 — Additional file 7: Table S4. Orthologous relationships between TaCHYR genes in T. aestivum with other CHYR genes in T. urartu, Ae.tauschii, B. distachyon, and O. sativa [file 12870_2022_3589_MOESM7_ESM.xlsx]

## Sheet: Sheet1
Table S4. Orthologous relationships between TaCHYR genes in T. aestivum with other CHYR genes in T. urartu, Ae. tauschii, B. distachyon, and O. sativa.
T. aestivum (AABBDD)		T. urartu (AA)
Chromosome	Gene name	Chromosome	Gene ID
1A	TaCHYR1	Tu1	TuG1812G0100001751
5A	TaCHYR10	Tu5	TuG1812G0500001083
5B	TaCHYR11	Tu5	TuG1812G0500001083
5D	TaCHYR12	Tu5	TuG1812G0500001083
1A	TaCHYR13	Tu1	TuG1812G0100004139
1A	TaCHYR13	Tu3	TuG1812G0300003089
1B	TaCHYR14	Tu1	TuG1812G0100004139
1B	TaCHYR14	Tu3	TuG1812G0300003089
1D	TaCHYR15	Tu1	TuG1812G0100004139
1D	TaCHYR15	Tu3	TuG1812G0300003089
3B	TaCHYR17	Tu1	TuG1812G0100004139
3B	TaCHYR17	Tu3	TuG1812G0300003089
3D	TaCHYR18	Tu3	TuG1812G0300003089
1D	TaCHYR3	Tu1	TuG1812G0100001751
3B	TaCHYR5	Tu3	TuG1812G0300003348
T. aestivum (AABBDD)		Ae. tauschii (DD)
Chromosome	Gene name	Chromosome	Gene ID
1A	TaCHYR1	1D	AET1Gv20368300
5A	TaCHYR10	5D	AET5Gv20264800
5B	TaCHYR11	5D	AET5Gv20264800
5D	TaCHYR12	5D	AET5Gv20264800
1A	TaCHYR13	1D	AET1Gv20902300
1A	TaCHYR13	3D	AET3Gv20635000
1B	TaCHYR14	1D	AET1Gv20902300
1B	TaCHYR14	3D	AET3Gv20635000
1D	TaCHYR15	1D	AET1Gv20902300
1D	TaCHYR15	3D	AET3Gv20635000
3B	TaCHYR17	1D	AET1Gv20902300
3B	TaCHYR17	3D	AET3Gv20635000
3D	TaCHYR18	1D	AET1Gv20902300
3D	TaCHYR18	3D	AET3Gv20635000
1B	TaCHYR2	1D	AET1Gv20368300
1D	TaCHYR3	1D	AET1Gv20368300
3A	TaCHYR4	3D	AET3Gv20682500
3B	TaCHYR5	3D	AET3Gv20682500
3D	TaCHYR6	3D	AET3Gv20682500
4A	TaCHYR7	4D	AET4Gv20135500
4B	TaCHYR8	4D	AET4Gv20135500
4D	TaCHYR9	4D	AET4Gv20135500
T. aestivum (AABBDD)		B. distachyon
Chromosome	Gene name	Chromosome	Gene ID
1A	TaCHYR1	1	KQK23675
1A	TaCHYR1	3	KQJ96948
5A	TaCHYR10	4	KQJ86466
5B	TaCHYR11	4	KQJ86466
5D	TaCHYR12	4	KQJ86466
1A	TaCHYR13	2	KQK05031
1A	TaCHYR13	2	KQK09252
1B	TaCHYR14	2	KQK05031
1B	TaCHYR14	2	KQK09252
1D	TaCHYR15	2	KQK05031
1D	TaCHYR15	2	KQK09252
3B	TaCHYR17	2	KQK09252
3B	TaCHYR17	2	KQK05031
3D	TaCHYR18	2	KQK09252
3D	TaCHYR18	2	KQK05031
1B	TaCHYR2	1	KQK23675
1B	TaCHYR2	3	KQJ96948
1D	TaCHYR3	1	KQK23675
1D	TaCHYR3	3	KQJ96948
3A	TaCHYR4	2	KQK09498
3B	TaCHYR5	2	KQK09498
3D	TaCHYR6	2	KQK09498
T. aestivum (AABBDD)		O. sativa
Chromosome	Gene name	Chromosome	Gene ID
1A	TaCHYR1	10	Os10t0456800
5A	TaCHYR10	12	Os12t0538500
5B	TaCHYR11	12	Os12t0538500
5D	TaCHYR12	12	Os12t0538500
1A	TaCHYR13	1	Os01t0689451
1A	TaCHYR13	5	Os05t0551000
1B	TaCHYR14	1	Os01t0689451
1B	TaCHYR14	5	Os05t0551000
1D	TaCHYR15	1	Os01t0689451
1D	TaCHYR15	5	Os05t0551000
3A	TaCHYR16	5	Os05t0551000
3B	TaCHYR17	1	Os01t0689451
3B	TaCHYR17	5	Os05t0551000
3D	TaCHYR18	1	Os01t0689451
3D	TaCHYR18	5	Os05t0551000
1B	TaCHYR2	10	Os10t0456800
1D	TaCHYR3	10	Os10t0456800
3A	TaCHYR4	1	Os01t0719100
3B	TaCHYR5	1	Os01t0719100
3D	TaCHYR6	1	Os01t0719100
