# Supplementary material for: Genome-wide analysis and functional characterization of CHYR gene family associated with abiotic stress tolerance in bread wheat (Triticum aestivum L.)
Source: BMC Plant Biol. 2022 Apr 20;22:204. doi: 10.1186/s12870-022-03589-7 (PMC9019960; doi:10.1186/s12870-022-03589-7)
Supplement: Supplementary file 8 — Additional file 8: Table S5. The cis-elements analysis in the promoter regions of TaCHYR genes [file 12870_2022_3589_MOESM8_ESM.xlsx]

## Sheet: Sheet1
Table S5. The cis-elements analysis in the promoter region of TaCHYR genes.
Transcript name	Cis-element name	Cis-element sequence	Position	Length	Function	Function
TaCHYR1.2	GATA-motif	GATAGGG	115	7	light-responsive element	Light responsive
TaCHYR1.2	WRE	CCACCT	175	6	plant damage and infection by pathogens	Stress responsive
TaCHYR1.2	AuxRE	GGTCCAT	184	7	auxin-responsive element	Hormone responsive
TaCHYR1.2	MBS	CAACAG	194	6	MYB binding site	Stress responsive
TaCHYR1.2	P-box	CCTTTTG	259	7	gibberellin-responsive element	Hormone responsive
TaCHYR1.2	TCA-element	CCATCTTTTT	322	9	salicylic acid-responsive element	Hormone responsive
TaCHYR1.2	STRE	AGGGG	466	5	Stress responsive	Stress responsive
TaCHYR1.2	CGTCA-motif	TGACG	496	5	MeJA-responsive element	Hormone responsive
TaCHYR1.2	Sp1	GGGCGG	524	6	light-responsive element	Light responsive
TaCHYR1.2	TCCC-motif	TCTCCCT	543	7	light-responsive element	Light responsive
TaCHYR1.2	STRE	AGGGG	554	5	Stress responsive	Stress responsive
TaCHYR1.2	ABRE	ACGTG	594	5	abscisic acid-responsive element	Hormone responsive
TaCHYR1.2	WRE	CCACCT	624	6	plant damage and infection by pathogens	Stress responsive
TaCHYR1.2	MBS	CAACCA	633	6	MYB binding site	Stress responsive
TaCHYR1.2	MBS	TAACCA	643	6	MYB binding site	Stress responsive
TaCHYR1.2	MYC	CATGTG	647	6	MYC	Stress responsive
TaCHYR1.2	STRE	AGGGG	690	5	Stress responsive	Stress responsive
TaCHYR1.2	MBS	CAACTG	709	6	MYB binding site	Stress responsive
TaCHYR1.2	MBS	CAACCA	735	6	MYB binding site	Stress responsive
TaCHYR1.2	TCA-element	CCATCTTTTT	834	9	salicylic acid-responsive element	Hormone responsive
TaCHYR1.2	TCA-element	CCATCTTTTT	884	9	salicylic acid-responsive element	Hormone responsive
TaCHYR1.2	G-box	CACGAC	947	6	light-responsive element	Light responsive
TaCHYR1.2	GATA-motif	GATAGGA	996	7	light-responsive element	Light responsive
TaCHYR1.2	CGTCA-motif	TGACG	1029	5	MeJA-responsive element	Hormone responsive
TaCHYR1.2	CGTCA-motif	CGTCA	1060	5	MeJA-responsive element	Hormone responsive
TaCHYR1.2	DRE	GCCGAC	1078	6	drought-responsive element	Stress responsive
TaCHYR1.2	STRE	AGGGG	1086	5	Stress responsive	Stress responsive
TaCHYR1.2	DRE	GCCGAC	1094	6	drought-responsive element	Stress responsive
TaCHYR1.2	ARE	AAACCA	1106	6	anaerobic induction-responsive element	Stress responsive
TaCHYR1.2	CGTCA-motif	TGACG	1185	5	MeJA-responsive element	Hormone responsive
TaCHYR1.2	ABRE	ACGTG	1220	5	abscisic acid-responsive element	Hormone responsive
TaCHYR1.2	CGTCA-motif	TGACG	1316	5	MeJA-responsive element	Hormone responsive
TaCHYR1.2	G-box	CACGAC	1323	6	light-responsive element	Light responsive
TaCHYR1.2	CGTCA-motif	TGACG	1362	5	MeJA-responsive element	Hormone responsive
TaCHYR1.2	MYC	CATGTG	1391	6	MYC	Stress responsive
TaCHYR1.2	MBS	TAACCA	1407	6	MYB binding site	Stress responsive
TaCHYR1.3	GATA-motif	GATAGGG	115	7	light-responsive element	Light responsive
TaCHYR1.3	WRE	CCACCT	175	6	plant damage and infection by pathogens	Stress responsive
TaCHYR1.3	AuxRE	GGTCCAT	184	7	auxin-responsive element	Hormone responsive
TaCHYR1.3	MBS	CAACAG	194	6	MYB binding site	Stress responsive
TaCHYR1.3	P-box	CCTTTTG	259	7	gibberellin-responsive element	Hormone responsive
TaCHYR1.3	TCA-element	CCATCTTTTT	322	9	salicylic acid-responsive element	Hormone responsive
TaCHYR1.3	STRE	AGGGG	466	5	Stress responsive	Stress responsive
TaCHYR1.3	CGTCA-motif	TGACG	496	5	MeJA-responsive element	Hormone responsive
TaCHYR1.3	Sp1	GGGCGG	524	6	light-responsive element	Light responsive
TaCHYR1.3	TCCC-motif	TCTCCCT	543	7	light-responsive element	Light responsive
TaCHYR1.3	STRE	AGGGG	554	5	Stress responsive	Stress responsive
TaCHYR1.3	ABRE	ACGTG	594	5	abscisic acid-responsive element	Hormone responsive
TaCHYR1.3	WRE	CCACCT	624	6	plant damage and infection by pathogens	Stress responsive
TaCHYR1.3	MBS	CAACCA	633	6	MYB binding site	Stress responsive
TaCHYR1.3	MBS	TAACCA	643	6	MYB binding site	Stress responsive
TaCHYR1.3	MYC	CATGTG	647	6	MYC	Stress responsive
TaCHYR1.3	STRE	AGGGG	690	5	Stress responsive	Stress responsive
TaCHYR1.3	MBS	CAACTG	709	6	MYB binding site	Stress responsive
TaCHYR1.3	MBS	CAACCA	735	6	MYB binding site	Stress responsive
TaCHYR1.3	TCA-element	CCATCTTTTT	834	9	salicylic acid-responsive element	Hormone responsive
TaCHYR1.3	TCA-element	CCATCTTTTT	884	9	salicylic acid-responsive element	Hormone responsive
TaCHYR1.3	G-box	CACGAC	947	6	light-responsive element	Light responsive
TaCHYR1.3	GATA-motif	GATAGGA	996	7	light-responsive element	Light responsive
TaCHYR1.3	CGTCA-motif	TGACG	1029	5	MeJA-responsive element	Hormone responsive
TaCHYR1.3	CGTCA-motif	CGTCA	1060	5	MeJA-responsive element	Hormone responsive
TaCHYR1.3	DRE	GCCGAC	1078	6	drought-responsive element	Stress responsive
TaCHYR1.3	STRE	AGGGG	1086	5	Stress responsive	Stress responsive
TaCHYR1.3	DRE	GCCGAC	1094	6	drought-responsive element	Stress responsive
TaCHYR1.3	ARE	AAACCA	1106	6	anaerobic induction-responsive element	Stress responsive
TaCHYR1.3	CGTCA-motif	TGACG	1185	5	MeJA-responsive element	Hormone responsive
TaCHYR1.3	ABRE	ACGTG	1220	5	abscisic acid-responsive element	Hormone responsive
TaCHYR1.3	CGTCA-motif	TGACG	1316	5	MeJA-responsive element	Hormone responsive
TaCHYR1.3	G-box	CACGAC	1323	6	light-responsive element	Light responsive
TaCHYR1.3	CGTCA-motif	TGACG	1362	5	MeJA-responsive element	Hormone responsive
TaCHYR1.3	MYC	CATGTG	1391	6	MYC	Stress responsive
TaCHYR1.3	MBS	TAACCA	1407	6	MYB binding site	Stress responsive
TaCHYR10.2	LTRE	CCGAAA	52	6	low temperature-responsive element	Stress responsive
TaCHYR10.2	AE-box	AGAAACAA	153	8	light-responsive element	Light responsive
TaCHYR10.2	MBS	TAACCA	214	6	MYB binding site	Stress responsive
TaCHYR10.2	GT1-motif	GGTTAAT	215	7	light-responsive element	Light responsive
TaCHYR10.2	MBS	CAACTG	252	6	MYB binding site	Stress responsive
TaCHYR10.2	CGTCA-motif	TGACG	303	5	MeJA-responsive element	Hormone responsive
TaCHYR10.2	CGTCA-motif	TGACG	321	5	MeJA-responsive element	Hormone responsive
TaCHYR10.2	W box	TTGACC	328	6	abiotic stress	Stress responsive
TaCHYR10.2	CGTCA-motif	TGACG	346	5	MeJA-responsive element	Hormone responsive
TaCHYR10.2	MBS	CAACCA	546	6	MYB binding site	Stress responsive
TaCHYR10.2	MYC	CATGTG	758	6	MYC	Stress responsive
TaCHYR10.2	WRE	CCACCT	870	6	plant damage and infection by pathogens	Stress responsive
TaCHYR10.2	ABRE	ACGTG	897	5	abscisic acid-responsive element	Hormone responsive
TaCHYR10.2	MBS	CAACAG	989	6	MYB binding site	Stress responsive
TaCHYR10.2	GARE	TCTGTTG	989	7	gibberellin-responsive element	Hormone responsive
TaCHYR10.2	CGTCA-motif	TGACG	1057	5	MeJA-responsive element	Hormone responsive
TaCHYR10.2	MBS	TAACCA	1151	6	MYB binding site	Stress responsive
TaCHYR10.2	MBS	CAACTG	1247	6	MYB binding site	Stress responsive
TaCHYR10.2	STRE	AGGGG	1413	5	Stress responsive	Stress responsive
TaCHYR10.2	MBS	TAACTG	1419	6	MYB binding site	Stress responsive
TaCHYR11.1	AuxRE	AACGAC	140	6	auxin-responsive element	Hormone responsive
TaCHYR11.1	CGTCA-motif	TGACG	185	5	MeJA-responsive element	Hormone responsive
TaCHYR11.1	Sp1	GGGCGG	206	6	light-responsive element	Light responsive
TaCHYR11.1	Sp1	GGGCGG	286	6	light-responsive element	Light responsive
TaCHYR11.1	CGTCA-motif	TGACG	304	5	MeJA-responsive element	Hormone responsive
TaCHYR11.1	CGTCA-motif	TGACG	410	5	MeJA-responsive element	Hormone responsive
TaCHYR11.1	ABRE	AACCCGG	481	7	abscisic acid-responsive element	Hormone responsive
TaCHYR11.1	LTRE	CCGAAA	511	6	low temperature-responsive element	Stress responsive
TaCHYR11.1	LTRE	CCGAAA	564	6	low temperature-responsive element	Stress responsive
TaCHYR11.1	MBS	TAACCA	654	6	MYB binding site	Stress responsive
TaCHYR11.1	GARE	TCTGTTG	679	7	gibberellin-responsive element	Hormone responsive
TaCHYR11.2	AuxRE	AACGAC	140	6	auxin-responsive element	Hormone responsive
TaCHYR11.2	CGTCA-motif	TGACG	185	5	MeJA-responsive element	Hormone responsive
TaCHYR11.2	Sp1	GGGCGG	206	6	light-responsive element	Light responsive
TaCHYR11.2	Sp1	GGGCGG	286	6	light-responsive element	Light responsive
TaCHYR11.2	CGTCA-motif	TGACG	304	5	MeJA-responsive element	Hormone responsive
TaCHYR11.2	CGTCA-motif	TGACG	410	5	MeJA-responsive element	Hormone responsive
TaCHYR11.2	ABRE	AACCCGG	481	7	abscisic acid-responsive element	Hormone responsive
TaCHYR11.2	LTRE	CCGAAA	511	6	low temperature-responsive element	Stress responsive
TaCHYR11.2	LTRE	CCGAAA	564	6	low temperature-responsive element	Stress responsive
TaCHYR11.2	MBS	TAACCA	654	6	MYB binding site	Stress responsive
TaCHYR11.2	GARE	TCTGTTG	679	7	gibberellin-responsive element	Hormone responsive
TaCHYR12.1	G-box	CACGAC	9	6	light-responsive element	Light responsive
TaCHYR12.1	TCT-motif	TCTTAC	16	6	light-responsive element	Light responsive
TaCHYR12.1	MYC	CAATTG	64	6	MYC	Stress responsive
TaCHYR12.1	LTRE	CCGAAA	124	6	low temperature-responsive element	Stress responsive
TaCHYR12.1	I-box	gGATAAGGTG	244	9	light-responsive element	Light responsive
TaCHYR12.1	LAMP-element	CCTTATCCA	246	9	light-responsive element	Light responsive
TaCHYR12.1	MBS	TAACCA	279	6	MYB binding site	Stress responsive
TaCHYR12.1	GT1-motif	GGTTAAT	280	7	light-responsive element	Light responsive
TaCHYR12.1	CGTCA-motif	TGACG	367	5	MeJA-responsive element	Hormone responsive
TaCHYR12.1	CGTCA-motif	TGACG	385	5	MeJA-responsive element	Hormone responsive
TaCHYR12.1	MBS	CAACCA	550	6	MYB binding site	Stress responsive
TaCHYR12.1	STRE	AGGGG	691	5	Stress responsive	Stress responsive
TaCHYR12.1	MYC	CATGTG	749	6	MYC	Stress responsive
TaCHYR12.1	ARE	AAACCA	798	6	anaerobic induction-responsive element	Stress responsive
TaCHYR12.1	WRE	CCACCT	860	6	plant damage and infection by pathogens	Stress responsive
TaCHYR12.1	CGTCA-motif	TGACG	917	5	MeJA-responsive element	Hormone responsive
TaCHYR12.1	MBS	TAACCA	942	6	MYB binding site	Stress responsive
TaCHYR12.1	CGTCA-motif	TGACG	1034	5	MeJA-responsive element	Hormone responsive
TaCHYR12.1	STRE	AGGGG	1081	5	Stress responsive	Stress responsive
TaCHYR12.1	chs-Unit 1 m1	ACCTAACCCGC	1129	10	light-responsive element	Light responsive
TaCHYR12.1	GT1-motif	GTGTGTGAA	1215	9	light-responsive element	Light responsive
TaCHYR12.1	STRE	AGGGG	1415	5	Stress responsive	Stress responsive
TaCHYR12.1	MBS	TAACTG	1421	6	MYB binding site	Stress responsive
TaCHYR13.1	I-box	cCATATCCAAT	212	10	light-responsive element	Light responsive
TaCHYR13.1	STRE	AGGGG	410	5	Stress responsive	Stress responsive
TaCHYR13.1	Sp1	GGGCGG	486	6	light-responsive element	Light responsive
TaCHYR13.1	ABRE	GCCGCGTGGC	497	9	abscisic acid-responsive element	Hormone responsive
TaCHYR13.1	ABRE	CACGTG	510	6	abscisic acid-responsive element	Hormone responsive
TaCHYR13.1	WRE	CCACCT	556	6	plant damage and infection by pathogens	Stress responsive
TaCHYR13.1	MBS	CAACTG	612	6	MYB binding site	Stress responsive
TaCHYR13.1	AuxRE	AACGAC	701	6	auxin-responsive element	Hormone responsive
TaCHYR13.1	ABRE	TACGTG	749	6	abscisic acid-responsive element	Hormone responsive
TaCHYR13.1	MYC	TCTCTTA	869	7	MYC	Stress responsive
TaCHYR13.1	GATA-motif	GATAGGG	912	7	light-responsive element	Light responsive
TaCHYR13.1	STRE	AGGGG	968	5	Stress responsive	Stress responsive
TaCHYR13.1	CGTCA-motif	TGACG	1354	5	MeJA-responsive element	Hormone responsive
TaCHYR13.1	MBS	CAACCA	1363	6	MYB binding site	Stress responsive
TaCHYR13.1	MBS	CCGTTG	1437	6	MYB binding site	Stress responsive
TaCHYR13.1	WRE	CCACCT	1457	6	plant damage and infection by pathogens	Stress responsive
TaCHYR13.2	I-box	cCATATCCAAT	212	10	light-responsive element	Light responsive
TaCHYR13.2	STRE	AGGGG	410	5	Stress responsive	Stress responsive
TaCHYR13.2	Sp1	GGGCGG	486	6	light-responsive element	Light responsive
TaCHYR13.2	ABRE	GCCGCGTGGC	497	9	abscisic acid-responsive element	Hormone responsive
TaCHYR13.2	ABRE	CACGTG	510	6	abscisic acid-responsive element	Hormone responsive
TaCHYR13.2	WRE	CCACCT	556	6	plant damage and infection by pathogens	Stress responsive
TaCHYR13.2	MBS	CAACTG	612	6	MYB binding site	Stress responsive
TaCHYR13.2	AuxRE	AACGAC	701	6	auxin-responsive element	Hormone responsive
TaCHYR13.2	ABRE	TACGTG	749	6	abscisic acid-responsive element	Hormone responsive
TaCHYR13.2	MYC	TCTCTTA	869	7	MYC	Stress responsive
TaCHYR13.2	GATA-motif	GATAGGG	912	7	light-responsive element	Light responsive
TaCHYR13.2	STRE	AGGGG	968	5	Stress responsive	Stress responsive
TaCHYR13.2	CGTCA-motif	TGACG	1354	5	MeJA-responsive element	Hormone responsive
TaCHYR13.2	MBS	CAACCA	1363	6	MYB binding site	Stress responsive
TaCHYR13.2	MBS	CCGTTG	1437	6	MYB binding site	Stress responsive
TaCHYR13.2	WRE	CCACCT	1457	6	plant damage and infection by pathogens	Stress responsive
TaCHYR13.3	I-box	cCATATCCAAT	212	10	light-responsive element	Light responsive
TaCHYR13.3	STRE	AGGGG	410	5	Stress responsive	Stress responsive
TaCHYR13.3	Sp1	GGGCGG	486	6	light-responsive element	Light responsive
TaCHYR13.3	ABRE	GCCGCGTGGC	497	9	abscisic acid-responsive element	Hormone responsive
TaCHYR13.3	ABRE	CACGTG	510	6	abscisic acid-responsive element	Hormone responsive
TaCHYR13.3	WRE	CCACCT	556	6	plant damage and infection by pathogens	Stress responsive
TaCHYR13.3	MBS	CAACTG	612	6	MYB binding site	Stress responsive
TaCHYR13.3	AuxRE	AACGAC	701	6	auxin-responsive element	Hormone responsive
TaCHYR13.3	ABRE	TACGTG	749	6	abscisic acid-responsive element	Hormone responsive
TaCHYR13.3	MYC	TCTCTTA	869	7	MYC	Stress responsive
TaCHYR13.3	GATA-motif	GATAGGG	912	7	light-responsive element	Light responsive
TaCHYR13.3	STRE	AGGGG	968	5	Stress responsive	Stress responsive
TaCHYR13.3	CGTCA-motif	TGACG	1354	5	MeJA-responsive element	Hormone responsive
TaCHYR13.3	MBS	CAACCA	1363	6	MYB binding site	Stress responsive
TaCHYR13.3	MBS	CCGTTG	1437	6	MYB binding site	Stress responsive
TaCHYR13.3	WRE	CCACCT	1457	6	plant damage and infection by pathogens	Stress responsive
TaCHYR14.1	GT1-motif	GGTTAA	45	6	light-responsive element	Light responsive
TaCHYR14.1	GT1-motif	GGTTAA	89	6	light-responsive element	Light responsive
TaCHYR14.1	MBS	CAACTG	133	6	MYB binding site	Stress responsive
TaCHYR14.1	AuxRE	AACGAC	265	6	auxin-responsive element	Hormone responsive
TaCHYR14.1	WUN-motif	AAATTTCTT	288	9	wound-responsive element	Stress responsive
TaCHYR14.1	G-box	CACGAC	398	6	light-responsive element	Light responsive
TaCHYR14.1	MBS	TAACCA	499	6	MYB binding site	Stress responsive
TaCHYR14.1	MYC	CATGTG	576	6	MYC	Stress responsive
TaCHYR14.1	MYC	CATTTG	637	6	MYC	Stress responsive
TaCHYR14.1	G-box	GCCACGTGGA	652	9	light-responsive element	Light responsive
TaCHYR14.1	Sp1	GGGCGG	682	6	light-responsive element	Light responsive
TaCHYR14.1	ABRE	ACGTG	812	5	abscisic acid-responsive element	Hormone responsive
TaCHYR14.1	AAAC-motif	CAATCAAAACCT	865	11	light-responsive element	Light responsive
TaCHYR14.1	STRE	AGGGG	891	5	Stress responsive	Stress responsive
TaCHYR14.1	G-box	CACGAC	921	6	light-responsive element	Light responsive
TaCHYR14.1	MYC	CATTTG	956	6	MYC	Stress responsive
TaCHYR14.1	MBS	TAACTG	1137	6	MYB binding site	Stress responsive
TaCHYR14.1	TCA-element	CCATCTTTTT	1239	9	salicylic acid-responsive element	Hormone responsive
TaCHYR14.1	W box	TTGACC	1265	6	abiotic stress	Stress responsive
TaCHYR14.1	MBS	CCGTTG	1348	6	MYB binding site	Stress responsive
TaCHYR14.1	WRE	CCACCT	1368	6	plant damage and infection by pathogens	Stress responsive
TaCHYR15.1	MBS	CAACCA	24	6	MYB binding site	Stress responsive
TaCHYR15.1	DRE	ACCGAGA	85	7	drought-responsive element	Stress responsive
TaCHYR15.1	Sp1	GGGCGG	152	6	light-responsive element	Light responsive
TaCHYR15.1	WRE	CCACCT	201	6	plant damage and infection by pathogens	Stress responsive
TaCHYR15.1	CGTCA-motif	TGACG	218	5	MeJA-responsive element	Hormone responsive
TaCHYR15.1	STRE	AGGGG	399	5	Stress responsive	Stress responsive
TaCHYR15.1	MBS	CAACCA	451	6	MYB binding site	Stress responsive
TaCHYR15.1	STRE	AGGGG	514	5	Stress responsive	Stress responsive
TaCHYR15.1	CGTCA-motif	TGACG	543	5	MeJA-responsive element	Hormone responsive
TaCHYR15.1	ABRE	ACGTG	591	5	abscisic acid-responsive element	Hormone responsive
TaCHYR15.1	G-box	CACGAC	714	6	light-responsive element	Light responsive
TaCHYR15.1	MBS	CAACAG	800	6	MYB binding site	Stress responsive
TaCHYR15.1	ABRE	TACGGTC	892	7	abscisic acid-responsive element	Hormone responsive
TaCHYR15.1	STRE	AGGGG	970	5	Stress responsive	Stress responsive
TaCHYR15.1	MBS	CAACCA	1020	6	MYB binding site	Stress responsive
TaCHYR15.1	MBS	TAACTG	1169	6	MYB binding site	Stress responsive
TaCHYR15.1	TCA-element	CCATCTTTTT	1281	9	salicylic acid-responsive element	Hormone responsive
TaCHYR15.1	W box	TTGACC	1306	6	abiotic stress	Stress responsive
TaCHYR15.1	TCA-element	CCATCTTTTT	1325	9	salicylic acid-responsive element	Hormone responsive
TaCHYR15.1	MBS	CCGTTG	1389	6	MYB binding site	Stress responsive
TaCHYR15.1	STRE	AGGGG	1410	5	Stress responsive	Stress responsive
TaCHYR16.10	TATC-box	TATCCCA	104	7	gibberellin-responsive element	Hormone responsive
TaCHYR16.10	CAT-box	GCCACT	235	6	meristem expression	Growth and development related
TaCHYR16.10	MBS	TAACCA	293	6	MYB binding site	Stress responsive
TaCHYR16.10	CGTCA-motif	TGACG	352	5	MeJA-responsive element	Hormone responsive
TaCHYR16.10	P-box	CCTTTTG	487	7	gibberellin-responsive element	Hormone responsive
TaCHYR16.10	STRE	AGGGG	549	5	Stress responsive	Stress responsive
TaCHYR16.10	MBS	CAACCA	665	6	MYB binding site	Stress responsive
TaCHYR16.10	G-box	TAACACGTAG	735	9	light-responsive element	Light responsive
TaCHYR16.10	DRE	GCCGAC	1057	6	drought-responsive element	Stress responsive
TaCHYR16.10	MYC	CATGTG	1097	6	MYC	Stress responsive
TaCHYR16.10	MYC	CATGTG	1174	6	MYC	Stress responsive
TaCHYR16.10	ABRE	ACGTG	1306	5	abscisic acid-responsive element	Hormone responsive
TaCHYR16.10	MYC	CATGTG	1363	6	MYC	Stress responsive
TaCHYR16.10	GC-motif	CCCCCG	1480	6	anaerobic induction-responsive element	Stress responsive
TaCHYR16.11	TATC-box	TATCCCA	104	7	gibberellin-responsive element	Hormone responsive
TaCHYR16.11	CAT-box	GCCACT	235	6	meristem expression	Growth and development related
TaCHYR16.11	MBS	TAACCA	293	6	MYB binding site	Stress responsive
TaCHYR16.11	CGTCA-motif	TGACG	352	5	MeJA-responsive element	Hormone responsive
TaCHYR16.11	P-box	CCTTTTG	487	7	gibberellin-responsive element	Hormone responsive
TaCHYR16.11	STRE	AGGGG	549	5	Stress responsive	Stress responsive
TaCHYR16.11	MBS	CAACCA	665	6	MYB binding site	Stress responsive
TaCHYR16.11	G-box	TAACACGTAG	735	9	light-responsive element	Light responsive
TaCHYR16.11	DRE	GCCGAC	1057	6	drought-responsive element	Stress responsive
TaCHYR16.11	MYC	CATGTG	1097	6	MYC	Stress responsive
TaCHYR16.11	MYC	CATGTG	1174	6	MYC	Stress responsive
TaCHYR16.11	ABRE	ACGTG	1306	5	abscisic acid-responsive element	Hormone responsive
TaCHYR16.11	MYC	CATGTG	1363	6	MYC	Stress responsive
TaCHYR16.11	GC-motif	CCCCCG	1480	6	anaerobic induction-responsive element	Stress responsive
TaCHYR16.5	TATC-box	TATCCCA	104	7	gibberellin-responsive element	Hormone responsive
TaCHYR16.5	CAT-box	GCCACT	235	6	meristem expression	Growth and development related
TaCHYR16.5	MBS	TAACCA	293	6	MYB binding site	Stress responsive
TaCHYR16.5	CGTCA-motif	TGACG	352	5	MeJA-responsive element	Hormone responsive
TaCHYR16.5	P-box	CCTTTTG	487	7	gibberellin-responsive element	Hormone responsive
TaCHYR16.5	STRE	AGGGG	549	5	Stress responsive	Stress responsive
TaCHYR16.5	MBS	CAACCA	665	6	MYB binding site	Stress responsive
TaCHYR16.5	G-box	TAACACGTAG	735	9	light-responsive element	Light responsive
TaCHYR16.5	DRE	GCCGAC	1057	6	drought-responsive element	Stress responsive
TaCHYR16.5	MYC	CATGTG	1097	6	MYC	Stress responsive
TaCHYR16.5	MYC	CATGTG	1174	6	MYC	Stress responsive
TaCHYR16.5	ABRE	ACGTG	1306	5	abscisic acid-responsive element	Hormone responsive
TaCHYR16.5	MYC	CATGTG	1363	6	MYC	Stress responsive
TaCHYR16.5	GC-motif	CCCCCG	1480	6	anaerobic induction-responsive element	Stress responsive
TaCHYR16.7	TATC-box	TATCCCA	102	7	gibberellin-responsive element	Hormone responsive
TaCHYR16.7	CAT-box	GCCACT	233	6	meristem expression	Growth and development related
TaCHYR16.7	MBS	TAACCA	291	6	MYB binding site	Stress responsive
TaCHYR16.7	CGTCA-motif	TGACG	350	5	MeJA-responsive element	Hormone responsive
TaCHYR16.7	P-box	CCTTTTG	485	7	gibberellin-responsive element	Hormone responsive
TaCHYR16.7	STRE	AGGGG	547	5	Stress responsive	Stress responsive
TaCHYR16.7	MBS	CAACCA	663	6	MYB binding site	Stress responsive
TaCHYR16.7	G-box	TAACACGTAG	733	9	light-responsive element	Light responsive
TaCHYR16.7	DRE	GCCGAC	1055	6	drought-responsive element	Stress responsive
TaCHYR16.7	MYC	CATGTG	1095	6	MYC	Stress responsive
TaCHYR16.7	MYC	CATGTG	1172	6	MYC	Stress responsive
TaCHYR16.7	ABRE	ACGTG	1304	5	abscisic acid-responsive element	Hormone responsive
TaCHYR16.7	MYC	CATGTG	1361	6	MYC	Stress responsive
TaCHYR16.7	GC-motif	CCCCCG	1478	6	anaerobic induction-responsive element	Stress responsive
TaCHYR16.8	TATC-box	TATCCCA	104	7	gibberellin-responsive element	Hormone responsive
TaCHYR16.8	CAT-box	GCCACT	235	6	meristem expression	Growth and development related
TaCHYR16.8	MBS	TAACCA	293	6	MYB binding site	Stress responsive
TaCHYR16.8	CGTCA-motif	TGACG	352	5	MeJA-responsive element	Hormone responsive
TaCHYR16.8	P-box	CCTTTTG	487	7	gibberellin-responsive element	Hormone responsive
TaCHYR16.8	STRE	AGGGG	549	5	Stress responsive	Stress responsive
TaCHYR16.8	MBS	CAACCA	665	6	MYB binding site	Stress responsive
TaCHYR16.8	G-box	TAACACGTAG	735	9	light-responsive element	Light responsive
TaCHYR16.8	DRE	GCCGAC	1057	6	drought-responsive element	Stress responsive
TaCHYR16.8	MYC	CATGTG	1097	6	MYC	Stress responsive
TaCHYR16.8	MYC	CATGTG	1174	6	MYC	Stress responsive
TaCHYR16.8	ABRE	ACGTG	1306	5	abscisic acid-responsive element	Hormone responsive
TaCHYR16.8	MYC	CATGTG	1363	6	MYC	Stress responsive
TaCHYR16.8	GC-motif	CCCCCG	1480	6	anaerobic induction-responsive element	Stress responsive
TaCHYR16.9	TATC-box	TATCCCA	104	7	gibberellin-responsive element	Hormone responsive
TaCHYR16.9	CAT-box	GCCACT	235	6	meristem expression	Growth and development related
TaCHYR16.9	MBS	TAACCA	293	6	MYB binding site	Stress responsive
TaCHYR16.9	CGTCA-motif	TGACG	352	5	MeJA-responsive element	Hormone responsive
TaCHYR16.9	P-box	CCTTTTG	487	7	gibberellin-responsive element	Hormone responsive
TaCHYR16.9	STRE	AGGGG	549	5	Stress responsive	Stress responsive
TaCHYR16.9	MBS	CAACCA	665	6	MYB binding site	Stress responsive
TaCHYR16.9	G-box	TAACACGTAG	735	9	light-responsive element	Light responsive
TaCHYR16.9	DRE	GCCGAC	1057	6	drought-responsive element	Stress responsive
TaCHYR16.9	MYC	CATGTG	1097	6	MYC	Stress responsive
TaCHYR16.9	MYC	CATGTG	1174	6	MYC	Stress responsive
TaCHYR16.9	ABRE	ACGTG	1306	5	abscisic acid-responsive element	Hormone responsive
TaCHYR16.9	MYC	CATGTG	1363	6	MYC	Stress responsive
TaCHYR16.9	GC-motif	CCCCCG	1480	6	anaerobic induction-responsive element	Stress responsive
TaCHYR17.1	ARE	AAACCA	21	6	anaerobic induction-responsive element	Stress responsive
TaCHYR17.1	GC-motif	CCCCCG	86	6	anaerobic induction-responsive element	Stress responsive
TaCHYR17.1	MYC	CATTTG	150	6	MYC	Stress responsive
TaCHYR17.1	MYC	CAATTG	256	6	MYC	Stress responsive
TaCHYR17.1	MYC	TCTCTTA	322	7	MYC	Stress responsive
TaCHYR17.1	TCT-motif	TCTTAC	324	6	light-responsive element	Light responsive
TaCHYR17.1	G-box	CACGAC	347	6	light-responsive element	Light responsive
TaCHYR17.1	W box	TTGACC	490	6	abiotic stress	Stress responsive
TaCHYR17.1	WRE	CCACCT	494	6	plant damage and infection by pathogens	Stress responsive
TaCHYR17.1	CAT-box	GCCACT	550	6	meristem expression	Growth and development related
TaCHYR17.1	ABRE	GACACGTGGC	566	9	abscisic acid-responsive element	Hormone responsive
TaCHYR17.1	MYC	CATGTG	568	6	MYC	Stress responsive
TaCHYR17.1	MBS	TAACCA	710	6	MYB binding site	Stress responsive
TaCHYR17.1	I-box	AGATAAGG	723	8	light-responsive element	Light responsive
TaCHYR17.1	GC-motif	CCCCCG	822	6	anaerobic induction-responsive element	Stress responsive
TaCHYR17.1	TC-rich repeats	GTTTTCTTAC	949	9	defense and stress responsiveness	Stress responsive
TaCHYR17.1	LTRE	CCGAAA	985	6	low temperature-responsive element	Stress responsive
TaCHYR17.1	ATCT-motif	AATCTAATCC	1001	9	light-responsive element	Light responsive
TaCHYR17.1	MBS	CAACCA	1013	6	MYB binding site	Stress responsive
TaCHYR17.1	STRE	AGGGG	1059	5	Stress responsive	Stress responsive
TaCHYR17.1	TCCC-motif	TCTCCCT	1073	7	light-responsive element	Light responsive
TaCHYR17.1	DRE	GCCGAC	1099	6	drought-responsive element	Stress responsive
TaCHYR17.1	TCCC-motif	TCTCCCT	1114	7	light-responsive element	Light responsive
TaCHYR17.1	MBS	CAACAG	1126	6	MYB binding site	Stress responsive
TaCHYR17.1	MBS	CAACAG	1354	6	MYB binding site	Stress responsive
TaCHYR17.1	STRE	AGGGG	1376	5	Stress responsive	Stress responsive
TaCHYR17.1	AuxRE	AACGAC	1446	6	auxin-responsive element	Hormone responsive
TaCHYR17.10	STRE	AGGGG	72	5	Stress responsive	Stress responsive
TaCHYR17.10	Sp1	GGGCGG	104	6	light-responsive element	Light responsive
TaCHYR17.10	GC-motif	CCCCCG	107	6	anaerobic induction-responsive element	Stress responsive
TaCHYR17.10	DRE	GCCGAC	139	6	drought-responsive element	Stress responsive
TaCHYR17.10	STRE	AGGGG	204	5	Stress responsive	Stress responsive
TaCHYR17.10	CGTCA-motif	TGACG	286	5	MeJA-responsive element	Hormone responsive
TaCHYR17.10	STRE	AGGGG	338	5	Stress responsive	Stress responsive
TaCHYR17.10	STRE	AGGGG	392	5	Stress responsive	Stress responsive
TaCHYR17.10	Pc-CMA2c	GCCCACGCA	432	9	light-responsive element	Light responsive
TaCHYR17.10	Sp1	GGGCGG	508	6	light-responsive element	Light responsive
TaCHYR17.10	MYC	CATGTG	650	6	MYC	Stress responsive
TaCHYR17.10	MYC	CAATTG	750	6	MYC	Stress responsive
TaCHYR17.10	ARE	AAACCA	756	6	anaerobic induction-responsive element	Stress responsive
TaCHYR17.10	MYC	CATGTG	789	6	MYC	Stress responsive
TaCHYR17.10	TC-rich repeats	GTTTTCTTAC	828	9	defense and stress responsiveness	Stress responsive
TaCHYR17.10	MBS	CCGTTG	851	6	MYB binding site	Stress responsive
TaCHYR17.10	STRE	AGGGG	911	5	Stress responsive	Stress responsive
TaCHYR17.10	CAT-box	GCCACT	998	6	meristem expression	Growth and development related
TaCHYR17.10	MBS	TAACTG	1012	6	MYB binding site	Stress responsive
TaCHYR17.10	MBS	CAACAG	1102	6	MYB binding site	Stress responsive
TaCHYR17.10	W box	TTGACC	1123	6	abiotic stress	Stress responsive
TaCHYR17.10	P-box	CCTTTTG	1290	7	gibberellin-responsive element	Hormone responsive
TaCHYR17.10	ARE	AAACCA	1295	6	anaerobic induction-responsive element	Stress responsive
TaCHYR17.10	MYC	CAATTG	1303	6	MYC	Stress responsive
TaCHYR17.10	CGTCA-motif	TGACG	1434	5	MeJA-responsive element	Hormone responsive
TaCHYR17.10	ABRE	ACGTG	1483	5	abscisic acid-responsive element	Hormone responsive
TaCHYR17.12	MBS	CAACTG	46	6	MYB binding site	Stress responsive
TaCHYR17.12	WUN-motif	CAATTACAT	58	9	wound-responsive element	Stress responsive
TaCHYR17.12	MYC	CATGTG	125	6	MYC	Stress responsive
TaCHYR17.12	circadian	CAAAGATATC	146	9	circadian control	Growth and development related
TaCHYR17.12	MYC	CATGTG	360	6	MYC	Stress responsive
TaCHYR17.12	STRE	AGGGG	395	5	Stress responsive	Stress responsive
TaCHYR17.12	CAT-box	GCCACT	476	6	meristem expression	Growth and development related
TaCHYR17.12	MBS	CAACAG	603	6	MYB binding site	Stress responsive
TaCHYR17.12	ATCT-motif	AATCTAATCC	667	9	light-responsive element	Light responsive
TaCHYR17.12	MBS	CCGTTG	917	6	MYB binding site	Stress responsive
TaCHYR17.12	WUN-motif	AAATTTCTT	929	9	wound-responsive element	Stress responsive
TaCHYR17.12	CGTCA-motif	TGACG	1039	5	MeJA-responsive element	Hormone responsive
TaCHYR17.12	MBS	TAACTG	1060	6	MYB binding site	Stress responsive
TaCHYR17.12	AE-box	AGAAACTT	1089	8	light-responsive element	Light responsive
TaCHYR17.12	MYC	CAATTG	1112	6	MYC	Stress responsive
TaCHYR17.12	ATC-motif	TGCTATCCG	1415	9	light-responsive element	Light responsive
TaCHYR17.13	MBS	CAACTG	46	6	MYB binding site	Stress responsive
TaCHYR17.13	WUN-motif	CAATTACAT	58	9	wound-responsive element	Stress responsive
TaCHYR17.13	MYC	CATGTG	125	6	MYC	Stress responsive
TaCHYR17.13	circadian	CAAAGATATC	146	9	circadian control	Growth and development related
TaCHYR17.13	MYC	CATGTG	360	6	MYC	Stress responsive
TaCHYR17.13	STRE	AGGGG	395	5	Stress responsive	Stress responsive
TaCHYR17.13	CAT-box	GCCACT	476	6	meristem expression	Growth and development related
TaCHYR17.13	MBS	CAACAG	603	6	MYB binding site	Stress responsive
TaCHYR17.13	ATCT-motif	AATCTAATCC	667	9	light-responsive element	Light responsive
TaCHYR17.13	MBS	CCGTTG	917	6	MYB binding site	Stress responsive
TaCHYR17.13	WUN-motif	AAATTTCTT	929	9	wound-responsive element	Stress responsive
TaCHYR17.13	CGTCA-motif	TGACG	1039	5	MeJA-responsive element	Hormone responsive
TaCHYR17.13	MBS	TAACTG	1060	6	MYB binding site	Stress responsive
TaCHYR17.13	AE-box	AGAAACTT	1089	8	light-responsive element	Light responsive
TaCHYR17.13	MYC	CAATTG	1112	6	MYC	Stress responsive
TaCHYR17.13	ATC-motif	TGCTATCCG	1415	9	light-responsive element	Light responsive
TaCHYR17.14	MBS	CAACTG	46	6	MYB binding site	Stress responsive
TaCHYR17.14	WUN-motif	CAATTACAT	58	9	wound-responsive element	Stress responsive
TaCHYR17.14	MYC	CATGTG	125	6	MYC	Stress responsive
TaCHYR17.14	circadian	CAAAGATATC	146	9	circadian control	Growth and development related
TaCHYR17.14	MYC	CATGTG	360	6	MYC	Stress responsive
TaCHYR17.14	STRE	AGGGG	395	5	Stress responsive	Stress responsive
TaCHYR17.14	CAT-box	GCCACT	476	6	meristem expression	Growth and development related
TaCHYR17.14	MBS	CAACAG	603	6	MYB binding site	Stress responsive
TaCHYR17.14	ATCT-motif	AATCTAATCC	667	9	light-responsive element	Light responsive
TaCHYR17.14	MBS	CCGTTG	917	6	MYB binding site	Stress responsive
TaCHYR17.14	WUN-motif	AAATTTCTT	929	9	wound-responsive element	Stress responsive
TaCHYR17.14	CGTCA-motif	TGACG	1039	5	MeJA-responsive element	Hormone responsive
TaCHYR17.14	MBS	TAACTG	1060	6	MYB binding site	Stress responsive
TaCHYR17.14	AE-box	AGAAACTT	1089	8	light-responsive element	Light responsive
TaCHYR17.14	MYC	CAATTG	1112	6	MYC	Stress responsive
TaCHYR17.14	ATC-motif	TGCTATCCG	1415	9	light-responsive element	Light responsive
TaCHYR17.15	MBS	CAACTG	46	6	MYB binding site	Stress responsive
TaCHYR17.15	WUN-motif	CAATTACAT	58	9	wound-responsive element	Stress responsive
TaCHYR17.15	MYC	CATGTG	125	6	MYC	Stress responsive
TaCHYR17.15	circadian	CAAAGATATC	146	9	circadian control	Growth and development related
TaCHYR17.15	MYC	CATGTG	360	6	MYC	Stress responsive
TaCHYR17.15	STRE	AGGGG	395	5	Stress responsive	Stress responsive
TaCHYR17.15	CAT-box	GCCACT	476	6	meristem expression	Growth and development related
TaCHYR17.15	MBS	CAACAG	603	6	MYB binding site	Stress responsive
TaCHYR17.15	ATCT-motif	AATCTAATCC	667	9	light-responsive element	Light responsive
TaCHYR17.15	MBS	CCGTTG	917	6	MYB binding site	Stress responsive
TaCHYR17.15	WUN-motif	AAATTTCTT	929	9	wound-responsive element	Stress responsive
TaCHYR17.15	CGTCA-motif	TGACG	1039	5	MeJA-responsive element	Hormone responsive
TaCHYR17.15	MBS	TAACTG	1060	6	MYB binding site	Stress responsive
TaCHYR17.15	AE-box	AGAAACTT	1089	8	light-responsive element	Light responsive
TaCHYR17.15	MYC	CAATTG	1112	6	MYC	Stress responsive
TaCHYR17.15	ATC-motif	TGCTATCCG	1415	9	light-responsive element	Light responsive
TaCHYR17.2	GC-motif	CCCCCG	34	6	anaerobic induction-responsive element	Stress responsive
TaCHYR17.2	MYC	CATTTG	98	6	MYC	Stress responsive
TaCHYR17.2	MYC	CAATTG	204	6	MYC	Stress responsive
TaCHYR17.2	MYC	TCTCTTA	270	7	MYC	Stress responsive
TaCHYR17.2	TCT-motif	TCTTAC	272	6	light-responsive element	Light responsive
TaCHYR17.2	G-box	CACGAC	295	6	light-responsive element	Light responsive
TaCHYR17.2	W box	TTGACC	438	6	abiotic stress	Stress responsive
TaCHYR17.2	WRE	CCACCT	442	6	plant damage and infection by pathogens	Stress responsive
TaCHYR17.2	CAT-box	GCCACT	498	6	meristem expression	Growth and development related
TaCHYR17.2	ABRE	GACACGTGGC	514	9	abscisic acid-responsive element	Hormone responsive
TaCHYR17.2	MYC	CATGTG	516	6	MYC	Stress responsive
TaCHYR17.2	MBS	TAACCA	658	6	MYB binding site	Stress responsive
TaCHYR17.2	I-box	AGATAAGG	671	8	light-responsive element	Light responsive
TaCHYR17.2	GC-motif	CCCCCG	770	6	anaerobic induction-responsive element	Stress responsive
TaCHYR17.2	TC-rich repeats	GTTTTCTTAC	897	9	defense and stress responsiveness	Stress responsive
TaCHYR17.2	LTRE	CCGAAA	933	6	low temperature-responsive element	Stress responsive
TaCHYR17.2	ATCT-motif	AATCTAATCC	949	9	light-responsive element	Light responsive
TaCHYR17.2	MBS	CAACCA	961	6	MYB binding site	Stress responsive
TaCHYR17.2	STRE	AGGGG	1007	5	Stress responsive	Stress responsive
TaCHYR17.2	TCCC-motif	TCTCCCT	1021	7	light-responsive element	Light responsive
TaCHYR17.2	DRE	GCCGAC	1047	6	drought-responsive element	Stress responsive
TaCHYR17.2	TCCC-motif	TCTCCCT	1062	7	light-responsive element	Light responsive
TaCHYR17.2	MBS	CAACAG	1074	6	MYB binding site	Stress responsive
TaCHYR17.2	MBS	CAACAG	1302	6	MYB binding site	Stress responsive
TaCHYR17.2	STRE	AGGGG	1324	5	Stress responsive	Stress responsive
TaCHYR17.2	AuxRE	AACGAC	1394	6	auxin-responsive element	Hormone responsive
TaCHYR17.6	MYC	CATTTG	3	6	MYC	Stress responsive
TaCHYR17.6	G-Box	CACGTT	117	6	light-responsive element	Light responsive
TaCHYR17.6	ABRE	ACGTG	118	5	abscisic acid-responsive element	Hormone responsive
TaCHYR17.6	MYC	CATTTG	170	6	MYC	Stress responsive
TaCHYR17.6	ABRE	ACGTG	199	5	abscisic acid-responsive element	Hormone responsive
TaCHYR17.6	CGTCA-motif	TGACG	217	5	MeJA-responsive element	Hormone responsive
TaCHYR17.6	STRE	AGGGG	307	5	Stress responsive	Stress responsive
TaCHYR17.6	TCCC-motif	TCTCCCT	364	7	light-responsive element	Light responsive
TaCHYR17.6	TCCC-motif	TCTCCCT	374	7	light-responsive element	Light responsive
TaCHYR17.6	DRE	GCCGAC	392	6	drought-responsive element	Stress responsive
TaCHYR17.6	MBS	CCGTTG	454	6	MYB binding site	Stress responsive
TaCHYR17.6	ARE	AAACCA	480	6	anaerobic induction-responsive element	Stress responsive
TaCHYR17.6	LTRE	CCGAAA	717	6	low temperature-responsive element	Stress responsive
TaCHYR17.6	W box	TTGACC	850	6	abiotic stress	Stress responsive
TaCHYR17.6	MYC	CATTTG	1001	6	MYC	Stress responsive
TaCHYR17.6	MBS	CAACTG	1153	6	MYB binding site	Stress responsive
TaCHYR17.6	ABRE	ACGTG	1170	5	abscisic acid-responsive element	Hormone responsive
TaCHYR17.6	DRE	ACCGAGA	1307	7	drought-responsive element	Stress responsive
TaCHYR17.6	MBS	TAACCA	1383	6	MYB binding site	Stress responsive
TaCHYR17.6	STRE	AGGGG	1408	5	Stress responsive	Stress responsive
TaCHYR17.6	GC-motif	CCCCCG	1449	6	anaerobic induction-responsive element	Stress responsive
TaCHYR17.7	MYC	CATTTG	138	6	MYC	Stress responsive
TaCHYR17.7	ABRE	ACGTG	253	5	abscisic acid-responsive element	Hormone responsive
TaCHYR17.7	MYC	CATTTG	305	6	MYC	Stress responsive
TaCHYR17.7	ABRE	ACGTG	334	5	abscisic acid-responsive element	Hormone responsive
TaCHYR17.7	CGTCA-motif	TGACG	352	5	MeJA-responsive element	Hormone responsive
TaCHYR17.7	STRE	AGGGG	442	5	Stress responsive	Stress responsive
TaCHYR17.7	TCCC-motif	TCTCCCT	499	7	light-responsive element	Light responsive
TaCHYR17.7	TCCC-motif	TCTCCCT	509	7	light-responsive element	Light responsive
TaCHYR17.7	DRE	GCCGAC	527	6	drought-responsive element	Stress responsive
TaCHYR17.7	MBS	CCGTTG	589	6	MYB binding site	Stress responsive
TaCHYR17.7	ARE	AAACCA	615	6	anaerobic induction-responsive element	Stress responsive
TaCHYR17.7	LTRE	CCGAAA	852	6	low temperature-responsive element	Stress responsive
TaCHYR17.7	W box	TTGACC	985	6	abiotic stress	Stress responsive
TaCHYR17.7	MYC	CATTTG	1136	6	MYC	Stress responsive
TaCHYR17.7	MBS	CAACTG	1288	6	MYB binding site	Stress responsive
TaCHYR17.7	ABRE	GCAACGTGTC	1302	9	abscisic acid-responsive element	Hormone responsive
TaCHYR17.7	DRE	ACCGAGA	1442	7	drought-responsive element	Stress responsive
TaCHYR17.8	MYC	CATTTG	138	6	MYC	Stress responsive
TaCHYR17.8	ABRE	ACGTG	253	5	abscisic acid-responsive element	Hormone responsive
TaCHYR17.8	MYC	CATTTG	305	6	MYC	Stress responsive
TaCHYR17.8	ABRE	ACGTG	334	5	abscisic acid-responsive element	Hormone responsive
TaCHYR17.8	CGTCA-motif	TGACG	352	5	MeJA-responsive element	Hormone responsive
TaCHYR17.8	STRE	AGGGG	442	5	Stress responsive	Stress responsive
TaCHYR17.8	TCCC-motif	TCTCCCT	499	7	light-responsive element	Light responsive
TaCHYR17.8	TCCC-motif	TCTCCCT	509	7	light-responsive element	Light responsive
TaCHYR17.8	DRE	GCCGAC	527	6	drought-responsive element	Stress responsive
TaCHYR17.8	MBS	CCGTTG	589	6	MYB binding site	Stress responsive
TaCHYR17.8	ARE	AAACCA	615	6	anaerobic induction-responsive element	Stress responsive
TaCHYR17.8	LTRE	CCGAAA	852	6	low temperature-responsive element	Stress responsive
TaCHYR17.8	W box	TTGACC	985	6	abiotic stress	Stress responsive
TaCHYR17.8	MYC	CATTTG	1136	6	MYC	Stress responsive
TaCHYR17.8	MBS	CAACTG	1288	6	MYB binding site	Stress responsive
TaCHYR17.8	ABRE	GCAACGTGTC	1302	9	abscisic acid-responsive element	Hormone responsive
TaCHYR17.8	DRE	ACCGAGA	1442	7	drought-responsive element	Stress responsive
TaCHYR18.1	WRE	CCACCT	5	6	plant damage and infection by pathogens	Stress responsive
TaCHYR18.1	ARE	AAACCA	122	6	anaerobic induction-responsive element	Stress responsive
TaCHYR18.1	chs-CMA1a	TTACTTAA	146	8	light-responsive element	Light responsive
TaCHYR18.1	G-Box	TCCACATGGCA	402	10	light-responsive element	Light responsive
TaCHYR18.1	GC-motif	CCCCCG	414	6	anaerobic induction-responsive element	Stress responsive
TaCHYR18.1	TCCC-motif	TCTCCCT	471	7	light-responsive element	Light responsive
TaCHYR18.1	ABRE	ACGTG	487	5	abscisic acid-responsive element	Hormone responsive
TaCHYR18.1	Sp1	GGGCGG	510	6	light-responsive element	Light responsive
TaCHYR18.1	ABRE	ACGTG	575	5	abscisic acid-responsive element	Hormone responsive
TaCHYR18.1	WRE	CCACCT	628	6	plant damage and infection by pathogens	Stress responsive
TaCHYR18.1	GATA-motif	AAGATAAGATT	812	10	light-responsive element	Light responsive
TaCHYR18.1	LTRE	CCGAAA	821	6	low temperature-responsive element	Stress responsive
TaCHYR18.1	MYC	CATGTG	888	6	MYC	Stress responsive
TaCHYR18.1	MBS	TAACCA	944	6	MYB binding site	Stress responsive
TaCHYR18.1	DRE	ACCGAGA	966	7	drought-responsive element	Stress responsive
TaCHYR18.1	W box	TTGACC	1050	6	abiotic stress	Stress responsive
TaCHYR18.1	ABRE	ACGTG	1118	5	abscisic acid-responsive element	Hormone responsive
TaCHYR18.1	MYC	CATTTG	1137	6	MYC	Stress responsive
TaCHYR18.1	STRE	AGGGG	1226	5	Stress responsive	Stress responsive
TaCHYR18.1	TCT-motif	TCTTAC	1243	6	light-responsive element	Light responsive
TaCHYR18.1	STRE	AGGGG	1279	5	Stress responsive	Stress responsive
TaCHYR18.1	TATC-box	TATCCCA	1311	7	gibberellin-responsive element	Hormone responsive
TaCHYR18.1	MBS	TAACCA	1325	6	MYB binding site	Stress responsive
TaCHYR18.1	ABRE	ACGTG	1359	5	abscisic acid-responsive element	Hormone responsive
TaCHYR18.1	DRE	ACCGAGA	1455	7	drought-responsive element	Stress responsive
TaCHYR18.10	MBS	CCGTTG	90	6	MYB binding site	Stress responsive
TaCHYR18.10	WUN-motif	AAATTTCTT	102	9	wound-responsive element	Stress responsive
TaCHYR18.10	CGTCA-motif	TGACG	212	5	MeJA-responsive element	Hormone responsive
TaCHYR18.10	MBS	TAACTG	233	6	MYB binding site	Stress responsive
TaCHYR18.10	AE-box	AGAAACTT	262	8	light-responsive element	Light responsive
TaCHYR18.10	MYC	CAATTG	285	6	MYC	Stress responsive
TaCHYR18.10	CAT-box	GCCACT	399	6	meristem expression	Growth and development related
TaCHYR18.10	AE-box	AGAAACTT	476	8	light-responsive element	Light responsive
TaCHYR18.10	ATC-motif	TGCTATCCG	588	9	light-responsive element	Light responsive
TaCHYR18.10	MYC	CAATTG	735	6	MYC	Stress responsive
TaCHYR18.10	MYC	CATTTG	833	6	MYC	Stress responsive
TaCHYR18.10	MBS	TAACTG	934	6	MYB binding site	Stress responsive
TaCHYR18.10	MYC	CATGTG	1001	6	MYC	Stress responsive
TaCHYR18.10	ABRE	ACGTG	1073	5	abscisic acid-responsive element	Hormone responsive
TaCHYR18.10	MBS	TAACTG	1106	6	MYB binding site	Stress responsive
TaCHYR18.10	MBS	CAACAG	1303	6	MYB binding site	Stress responsive
TaCHYR18.10	G-Box	TCCACATGGCA	1444	10	light-responsive element	Light responsive
TaCHYR18.10	MYC	CATTTG	1446	6	MYC	Stress responsive
TaCHYR18.10	MBS	CAACTG	1465	6	MYB binding site	Stress responsive
TaCHYR18.8	MYC	CATGTG	119	6	MYC	Stress responsive
TaCHYR18.8	STRE	AGGGG	450	5	Stress responsive	Stress responsive
TaCHYR18.8	MYC	CATTTG	528	6	MYC	Stress responsive
TaCHYR18.8	MBS	CAACAG	601	6	MYB binding site	Stress responsive
TaCHYR18.8	ATCT-motif	AATCTAATCC	665	9	light-responsive element	Light responsive
TaCHYR18.8	MBS	CCGTTG	917	6	MYB binding site	Stress responsive
TaCHYR18.8	WUN-motif	AAATTTCTT	929	9	wound-responsive element	Stress responsive
TaCHYR18.8	CGTCA-motif	TGACG	1039	5	MeJA-responsive element	Hormone responsive
TaCHYR18.8	MBS	TAACTG	1060	6	MYB binding site	Stress responsive
TaCHYR18.8	AE-box	AGAAACTT	1089	8	light-responsive element	Light responsive
TaCHYR18.8	MYC	CAATTG	1112	6	MYC	Stress responsive
TaCHYR18.8	CAT-box	GCCACT	1226	6	meristem expression	Growth and development related
TaCHYR18.8	AE-box	AGAAACTT	1303	8	light-responsive element	Light responsive
TaCHYR18.8	ATC-motif	TGCTATCCG	1415	9	light-responsive element	Light responsive
TaCHYR18.9	MYC	CATGTG	119	6	MYC	Stress responsive
TaCHYR18.9	STRE	AGGGG	450	5	Stress responsive	Stress responsive
TaCHYR18.9	MYC	CATTTG	528	6	MYC	Stress responsive
TaCHYR18.9	MBS	CAACAG	601	6	MYB binding site	Stress responsive
TaCHYR18.9	ATCT-motif	AATCTAATCC	665	9	light-responsive element	Light responsive
TaCHYR18.9	MBS	CCGTTG	917	6	MYB binding site	Stress responsive
TaCHYR18.9	WUN-motif	AAATTTCTT	929	9	wound-responsive element	Stress responsive
TaCHYR18.9	CGTCA-motif	TGACG	1039	5	MeJA-responsive element	Hormone responsive
TaCHYR18.9	MBS	TAACTG	1060	6	MYB binding site	Stress responsive
TaCHYR18.9	AE-box	AGAAACTT	1089	8	light-responsive element	Light responsive
TaCHYR18.9	MYC	CAATTG	1112	6	MYC	Stress responsive
TaCHYR18.9	CAT-box	GCCACT	1226	6	meristem expression	Growth and development related
TaCHYR18.9	AE-box	AGAAACTT	1303	8	light-responsive element	Light responsive
TaCHYR18.9	ATC-motif	TGCTATCCG	1415	9	light-responsive element	Light responsive
TaCHYR2.1	W box	TTGACC	56	6	abiotic stress	Stress responsive
TaCHYR2.1	MBS	CAACAG	140	6	MYB binding site	Stress responsive
TaCHYR2.1	STRE	AGGGG	200	5	Stress responsive	Stress responsive
TaCHYR2.1	circadian	CAAAGATATC	267	9	circadian control	Growth and development related
TaCHYR2.1	MBS	CCGTTG	369	6	MYB binding site	Stress responsive
TaCHYR2.1	ARE	AAACCA	442	6	anaerobic induction-responsive element	Stress responsive
TaCHYR2.1	TC-rich repeats	ATTCTCTAAC	494	9	defense and stress responsiveness	Stress responsive
TaCHYR2.1	MYC	CATGTG	571	6	MYC	Stress responsive
TaCHYR2.1	MYC	CATGTG	651	6	MYC	Stress responsive
TaCHYR2.1	MBS	TAACCA	708	6	MYB binding site	Stress responsive
TaCHYR2.1	MYC	CATGTG	722	6	MYC	Stress responsive
TaCHYR2.1	MYC	CATTTG	810	6	MYC	Stress responsive
TaCHYR2.1	WUN-motif	AAATTTCTT	832	9	wound-responsive element	Stress responsive
TaCHYR2.1	TCT-motif	TCTTAC	857	6	light-responsive element	Light responsive
TaCHYR2.1	TCA-element	CCATCTTTTT	902	9	salicylic acid-responsive element	Hormone responsive
TaCHYR2.1	MYC	CATGTG	966	6	MYC	Stress responsive
TaCHYR2.1	TCT-motif	TCTTAC	1039	6	light-responsive element	Light responsive
TaCHYR2.1	I-box	gGATAAGGTG	1245	9	light-responsive element	Light responsive
TaCHYR2.1	MBS	CAACAG	1252	6	MYB binding site	Stress responsive
TaCHYR2.1	STRE	AGGGG	1286	5	Stress responsive	Stress responsive
TaCHYR2.1	G-box	CACGAC	1413	6	light-responsive element	Light responsive
TaCHYR2.1	STRE	AGGGG	1459	5	Stress responsive	Stress responsive
TaCHYR2.2	W box	TTGACC	56	6	abiotic stress	Stress responsive
TaCHYR2.2	MBS	CAACAG	140	6	MYB binding site	Stress responsive
TaCHYR2.2	STRE	AGGGG	200	5	Stress responsive	Stress responsive
TaCHYR2.2	circadian	CAAAGATATC	267	9	circadian control	Growth and development related
TaCHYR2.2	MBS	CCGTTG	369	6	MYB binding site	Stress responsive
TaCHYR2.2	ARE	AAACCA	442	6	anaerobic induction-responsive element	Stress responsive
TaCHYR2.2	TC-rich repeats	ATTCTCTAAC	494	9	defense and stress responsiveness	Stress responsive
TaCHYR2.2	MYC	CATGTG	571	6	MYC	Stress responsive
TaCHYR2.2	MYC	CATGTG	651	6	MYC	Stress responsive
TaCHYR2.2	MBS	TAACCA	708	6	MYB binding site	Stress responsive
TaCHYR2.2	MYC	CATGTG	722	6	MYC	Stress responsive
TaCHYR2.2	MYC	CATTTG	810	6	MYC	Stress responsive
TaCHYR2.2	WUN-motif	AAATTTCTT	832	9	wound-responsive element	Stress responsive
TaCHYR2.2	TCT-motif	TCTTAC	857	6	light-responsive element	Light responsive
TaCHYR2.2	TCA-element	CCATCTTTTT	902	9	salicylic acid-responsive element	Hormone responsive
TaCHYR2.2	MYC	CATGTG	966	6	MYC	Stress responsive
TaCHYR2.2	TCT-motif	TCTTAC	1039	6	light-responsive element	Light responsive
TaCHYR2.2	I-box	gGATAAGGTG	1245	9	light-responsive element	Light responsive
TaCHYR2.2	MBS	CAACAG	1252	6	MYB binding site	Stress responsive
TaCHYR2.2	STRE	AGGGG	1286	5	Stress responsive	Stress responsive
TaCHYR2.2	G-box	CACGAC	1413	6	light-responsive element	Light responsive
TaCHYR2.2	STRE	AGGGG	1459	5	Stress responsive	Stress responsive
TaCHYR2.3	W box	TTGACC	56	6	abiotic stress	Stress responsive
TaCHYR2.3	MBS	CAACAG	140	6	MYB binding site	Stress responsive
TaCHYR2.3	STRE	AGGGG	200	5	Stress responsive	Stress responsive
TaCHYR2.3	circadian	CAAAGATATC	267	9	circadian control	Growth and development related
TaCHYR2.3	MBS	CCGTTG	369	6	MYB binding site	Stress responsive
TaCHYR2.3	ARE	AAACCA	442	6	anaerobic induction-responsive element	Stress responsive
TaCHYR2.3	TC-rich repeats	ATTCTCTAAC	494	9	defense and stress responsiveness	Stress responsive
TaCHYR2.3	MYC	CATGTG	571	6	MYC	Stress responsive
TaCHYR2.3	MYC	CATGTG	651	6	MYC	Stress responsive
TaCHYR2.3	MBS	TAACCA	708	6	MYB binding site	Stress responsive
TaCHYR2.3	MYC	CATGTG	722	6	MYC	Stress responsive
TaCHYR2.3	MYC	CATTTG	810	6	MYC	Stress responsive
TaCHYR2.3	WUN-motif	AAATTTCTT	832	9	wound-responsive element	Stress responsive
TaCHYR2.3	TCT-motif	TCTTAC	857	6	light-responsive element	Light responsive
TaCHYR2.3	TCA-element	CCATCTTTTT	902	9	salicylic acid-responsive element	Hormone responsive
TaCHYR2.3	MYC	CATGTG	966	6	MYC	Stress responsive
TaCHYR2.3	TCT-motif	TCTTAC	1039	6	light-responsive element	Light responsive
TaCHYR2.3	I-box	gGATAAGGTG	1245	9	light-responsive element	Light responsive
TaCHYR2.3	MBS	CAACAG	1252	6	MYB binding site	Stress responsive
TaCHYR2.3	STRE	AGGGG	1286	5	Stress responsive	Stress responsive
TaCHYR2.3	G-box	CACGAC	1413	6	light-responsive element	Light responsive
TaCHYR2.3	STRE	AGGGG	1459	5	Stress responsive	Stress responsive
TaCHYR3.1	STRE	AGGGG	40	5	Stress responsive	Stress responsive
TaCHYR3.1	MBS	CAACCA	61	6	MYB binding site	Stress responsive
TaCHYR3.1	TCA-element	CCATCTTTTT	259	9	salicylic acid-responsive element	Hormone responsive
TaCHYR3.1	G-box	CACGAC	287	6	light-responsive element	Light responsive
TaCHYR3.1	GATA-motif	GATAGGA	336	7	light-responsive element	Light responsive
TaCHYR3.1	ABRE	ACGTG	350	5	abscisic acid-responsive element	Hormone responsive
TaCHYR3.1	CGTCA-motif	TGACG	362	5	MeJA-responsive element	Hormone responsive
TaCHYR3.1	DRE	GCCGAC	411	6	drought-responsive element	Stress responsive
TaCHYR3.1	STRE	AGGGG	419	5	Stress responsive	Stress responsive
TaCHYR3.1	DRE	GCCGAC	427	6	drought-responsive element	Stress responsive
TaCHYR3.1	ARE	AAACCA	439	6	anaerobic induction-responsive element	Stress responsive
TaCHYR3.1	CGTCA-motif	TGACG	509	5	MeJA-responsive element	Hormone responsive
TaCHYR3.1	ABRE	ACGTG	544	5	abscisic acid-responsive element	Hormone responsive
TaCHYR3.1	MBS	CAACAG	608	6	MYB binding site	Stress responsive
TaCHYR3.1	G-box	CACGAC	639	6	light-responsive element	Light responsive
TaCHYR3.1	CGTCA-motif	TGACG	677	5	MeJA-responsive element	Hormone responsive
TaCHYR3.1	MYC	CATGTG	696	6	MYC	Stress responsive
TaCHYR3.1	MBS	TAACCA	712	6	MYB binding site	Stress responsive
TaCHYR3.1	MYC	CATGTG	821	6	MYC	Stress responsive
TaCHYR3.1	TCT-motif	TCTTAC	948	6	light-responsive element	Light responsive
TaCHYR3.1	WRE	CCACCT	1367	6	plant damage and infection by pathogens	Stress responsive
TaCHYR3.1	STRE	AGGGG	1455	5	Stress responsive	Stress responsive
TaCHYR4.3	MBS	CAACCA	8	6	MYB binding site	Stress responsive
TaCHYR4.3	chs-Unit 1 m1	ACCTAACCCGG	86	10	light-responsive element	Light responsive
TaCHYR4.3	ACE	GCGACGTACC	138	9	light-responsive element	Light responsive
TaCHYR4.3	ABRE	ACGTG	159	5	abscisic acid-responsive element	Hormone responsive
TaCHYR4.3	ABRE	ACGTG	250	5	abscisic acid-responsive element	Hormone responsive
TaCHYR4.3	RY-element	CATGCATG	278	8	seed-specific regulation	Growth and development related
TaCHYR4.3	RY-element	CATGCATG	371	8	seed-specific regulation	Growth and development related
TaCHYR4.3	CGTCA-motif	TGACG	394	5	MeJA-responsive element	Hormone responsive
TaCHYR4.3	STRE	AGGGG	503	5	Stress responsive	Stress responsive
TaCHYR4.3	CAT-box	GCCACT	544	6	meristem expression	Growth and development related
TaCHYR4.3	TCCC-motif	TCTCCCT	671	7	light-responsive element	Light responsive
TaCHYR4.3	ARE	AAACCA	704	6	anaerobic induction-responsive element	Stress responsive
TaCHYR4.3	CGTCA-motif	TGACG	732	5	MeJA-responsive element	Hormone responsive
TaCHYR4.3	ABRE	CACGTA	805	6	abscisic acid-responsive element	Hormone responsive
TaCHYR4.3	TCT-motif	TCTTAC	808	6	light-responsive element	Light responsive
TaCHYR4.3	CAT-box	GCCACT	820	6	meristem expression	Growth and development related
TaCHYR4.3	CGTCA-motif	TGACG	828	5	MeJA-responsive element	Hormone responsive
TaCHYR4.3	ABRE	ACGTG	831	5	abscisic acid-responsive element	Hormone responsive
TaCHYR4.3	ABRE	CACGTG	956	6	abscisic acid-responsive element	Hormone responsive
TaCHYR4.3	GCN4_motif	TGAGTCA	991	7	endosperm expression	Growth and development related
TaCHYR4.3	MBS	CAACTG	996	6	MYB binding site	Stress responsive
TaCHYR4.3	WRE	CCACCT	1018	6	plant damage and infection by pathogens	Stress responsive
TaCHYR4.3	I-box	cCATATCCAAT	1071	10	light-responsive element	Light responsive
TaCHYR4.3	GTGGC-motif	CATCGTGTGGC	1102	10	light-responsive element	Light responsive
TaCHYR4.3	ABRE	ACGTG	1129	5	abscisic acid-responsive element	Hormone responsive
TaCHYR4.3	ABRE	ACGTG	1148	5	abscisic acid-responsive element	Hormone responsive
TaCHYR4.3	Sp1	GGGCGG	1233	6	light-responsive element	Light responsive
TaCHYR4.3	Sp1	GGGCGG	1253	6	light-responsive element	Light responsive
TaCHYR4.3	DRE	GCCGAC	1285	6	drought-responsive element	Stress responsive
TaCHYR4.3	LTRE	CCGAAA	1316	6	low temperature-responsive element	Stress responsive
TaCHYR4.3	STRE	AGGGG	1325	5	Stress responsive	Stress responsive
TaCHYR4.3	CGTCA-motif	TGACG	1351	5	MeJA-responsive element	Hormone responsive
TaCHYR4.3	CAT-box	GCCACT	1454	6	meristem expression	Growth and development related
TaCHYR5.1	MBS	TAACCA	54	6	MYB binding site	Stress responsive
TaCHYR5.1	MYC	CAATTG	67	6	MYC	Stress responsive
TaCHYR5.1	W box	TTGACC	98	6	abiotic stress	Stress responsive
TaCHYR5.1	MYC	CATTTG	103	6	MYC	Stress responsive
TaCHYR5.1	ABRE	TACGGTC	321	7	abscisic acid-responsive element	Hormone responsive
TaCHYR5.1	MYC	CATTTG	349	6	MYC	Stress responsive
TaCHYR5.1	MYC	CATGTG	516	6	MYC	Stress responsive
TaCHYR5.1	STRE	AGGGG	534	5	Stress responsive	Stress responsive
TaCHYR5.1	MBS	CAACTG	562	6	MYB binding site	Stress responsive
TaCHYR5.1	ABRE	ACGTG	637	5	abscisic acid-responsive element	Hormone responsive
TaCHYR5.1	MBS	TAACCA	790	6	MYB binding site	Stress responsive
TaCHYR5.1	TCT-motif	TCTTAC	901	6	light-responsive element	Light responsive
TaCHYR5.1	ARE	AAACCA	935	6	anaerobic induction-responsive element	Stress responsive
TaCHYR5.1	AuxRE	AACGAC	1025	6	auxin-responsive element	Hormone responsive
TaCHYR5.1	AE-box	AGAAACTT	1049	8	light-responsive element	Light responsive
TaCHYR5.1	MBS	CCGTTG	1058	6	MYB binding site	Stress responsive
TaCHYR5.1	AuxRE	AACGAC	1146	6	auxin-responsive element	Hormone responsive
TaCHYR5.1	ABRE	ACGTG	1164	5	abscisic acid-responsive element	Hormone responsive
TaCHYR5.1	CGTCA-motif	TGACG	1166	5	MeJA-responsive element	Hormone responsive
TaCHYR5.1	I-box	atGATAAGGTC	1172	10	light-responsive element	Light responsive
TaCHYR5.1	ARE	AAACCA	1184	6	anaerobic induction-responsive element	Stress responsive
TaCHYR5.1	STRE	AGGGG	1196	5	Stress responsive	Stress responsive
TaCHYR5.1	MYC	CATTTG	1218	6	MYC	Stress responsive
TaCHYR5.1	GC-motif	CCCCCG	1254	6	anaerobic induction-responsive element	Stress responsive
TaCHYR5.1	MBS	CAACTG	1336	6	MYB binding site	Stress responsive
TaCHYR5.1	TC-rich repeats	GTTTTCTTAC	1350	9	defense and stress responsiveness	Stress responsive
TaCHYR5.1	W box	TTGACC	1402	6	abiotic stress	Stress responsive
TaCHYR5.1	MBS	CAACCA	1488	6	MYB binding site	Stress responsive
TaCHYR5.2	CGTCA-motif	TGACG	33	5	MeJA-responsive element	Hormone responsive
TaCHYR5.2	CGTCA-motif	TGACG	192	5	MeJA-responsive element	Hormone responsive
TaCHYR5.2	MBS	CAACAG	223	6	MYB binding site	Stress responsive
TaCHYR5.2	MBS	CAACAG	246	6	MYB binding site	Stress responsive
TaCHYR5.2	STRE	AGGGG	294	5	Stress responsive	Stress responsive
TaCHYR5.2	MBS	CAACAG	345	6	MYB binding site	Stress responsive
TaCHYR5.2	ARE	AAACCA	449	6	anaerobic induction-responsive element	Stress responsive
TaCHYR5.2	ARE	AAACCA	502	6	anaerobic induction-responsive element	Stress responsive
TaCHYR5.2	ARE	AAACCA	599	6	anaerobic induction-responsive element	Stress responsive
TaCHYR5.2	CGTCA-motif	TGACG	675	5	MeJA-responsive element	Hormone responsive
TaCHYR5.2	MBS	CAACAG	729	6	MYB binding site	Stress responsive
TaCHYR5.2	ARE	AAACCA	788	6	anaerobic induction-responsive element	Stress responsive
TaCHYR5.2	CGTCA-motif	TGACG	816	5	MeJA-responsive element	Hormone responsive
TaCHYR5.2	ABRE	CACGTG	889	6	abscisic acid-responsive element	Hormone responsive
TaCHYR5.2	CAT-box	GCCACT	902	6	meristem expression	Growth and development related
TaCHYR5.2	CGTCA-motif	TGACG	910	5	MeJA-responsive element	Hormone responsive
TaCHYR5.2	ABRE	ACGTG	1040	5	abscisic acid-responsive element	Hormone responsive
TaCHYR5.2	GCN4_motif	TGAGTCA	1069	7	endosperm expression	Growth and development related
TaCHYR5.2	MBS	CAACTG	1074	6	MYB binding site	Stress responsive
TaCHYR5.2	TATC-box	TATCCCA	1150	7	gibberellin-responsive element	Hormone responsive
TaCHYR5.2	ABRE	ACGTG	1206	5	abscisic acid-responsive element	Hormone responsive
TaCHYR5.2	ABRE	ACGTG	1225	5	abscisic acid-responsive element	Hormone responsive
TaCHYR5.2	GC-motif	CCCCCG	1318	6	anaerobic induction-responsive element	Stress responsive
TaCHYR5.2	Sp1	GGGCGG	1328	6	light-responsive element	Light responsive
TaCHYR5.2	DRE	GCCGAC	1364	6	drought-responsive element	Stress responsive
TaCHYR5.2	LTRE	CCGAAA	1395	6	low temperature-responsive element	Stress responsive
TaCHYR5.2	STRE	AGGGG	1404	5	Stress responsive	Stress responsive
TaCHYR5.2	CGTCA-motif	TGACG	1425	5	MeJA-responsive element	Hormone responsive
TaCHYR5.3	CGTCA-motif	TGACG	120	5	MeJA-responsive element	Hormone responsive
TaCHYR5.3	MBS	CAACAG	151	6	MYB binding site	Stress responsive
TaCHYR5.3	MBS	CAACAG	174	6	MYB binding site	Stress responsive
TaCHYR5.3	STRE	AGGGG	222	5	Stress responsive	Stress responsive
TaCHYR5.3	MBS	CAACAG	273	6	MYB binding site	Stress responsive
TaCHYR5.3	ARE	AAACCA	377	6	anaerobic induction-responsive element	Stress responsive
TaCHYR5.3	ARE	AAACCA	430	6	anaerobic induction-responsive element	Stress responsive
TaCHYR5.3	ARE	AAACCA	527	6	anaerobic induction-responsive element	Stress responsive
TaCHYR5.3	CGTCA-motif	TGACG	603	5	MeJA-responsive element	Hormone responsive
TaCHYR5.3	MBS	CAACAG	657	6	MYB binding site	Stress responsive
TaCHYR5.3	ARE	AAACCA	716	6	anaerobic induction-responsive element	Stress responsive
TaCHYR5.3	CGTCA-motif	TGACG	744	5	MeJA-responsive element	Hormone responsive
TaCHYR5.3	ABRE	CACGTG	817	6	abscisic acid-responsive element	Hormone responsive
TaCHYR5.3	CAT-box	GCCACT	830	6	meristem expression	Growth and development related
TaCHYR5.3	CGTCA-motif	TGACG	838	5	MeJA-responsive element	Hormone responsive
TaCHYR5.3	ABRE	ACGTG	968	5	abscisic acid-responsive element	Hormone responsive
TaCHYR5.3	GCN4_motif	TGAGTCA	997	7	endosperm expression	Growth and development related
TaCHYR5.3	MBS	CAACTG	1002	6	MYB binding site	Stress responsive
TaCHYR5.3	TATC-box	TATCCCA	1078	7	gibberellin-responsive element	Hormone responsive
TaCHYR5.3	ABRE	ACGTG	1134	5	abscisic acid-responsive element	Hormone responsive
TaCHYR5.3	ABRE	CACGTA	1153	6	abscisic acid-responsive element	Hormone responsive
TaCHYR5.3	GC-motif	CCCCCG	1246	6	anaerobic induction-responsive element	Stress responsive
TaCHYR5.3	Sp1	GGGCGG	1256	6	light-responsive element	Light responsive
TaCHYR5.3	DRE	GCCGAC	1292	6	drought-responsive element	Stress responsive
TaCHYR5.3	LTRE	CCGAAA	1323	6	low temperature-responsive element	Stress responsive
TaCHYR5.3	STRE	AGGGG	1332	5	Stress responsive	Stress responsive
TaCHYR5.3	CGTCA-motif	TGACG	1353	5	MeJA-responsive element	Hormone responsive
TaCHYR5.4	CGTCA-motif	TGACG	36	5	MeJA-responsive element	Hormone responsive
TaCHYR5.4	CGTCA-motif	TGACG	195	5	MeJA-responsive element	Hormone responsive
TaCHYR5.4	MBS	CAACAG	226	6	MYB binding site	Stress responsive
TaCHYR5.4	MBS	CAACAG	249	6	MYB binding site	Stress responsive
TaCHYR5.4	STRE	AGGGG	297	5	Stress responsive	Stress responsive
TaCHYR5.4	MBS	CAACAG	348	6	MYB binding site	Stress responsive
TaCHYR5.4	ARE	AAACCA	452	6	anaerobic induction-responsive element	Stress responsive
TaCHYR5.4	ARE	AAACCA	505	6	anaerobic induction-responsive element	Stress responsive
TaCHYR5.4	ARE	AAACCA	602	6	anaerobic induction-responsive element	Stress responsive
TaCHYR5.4	CGTCA-motif	TGACG	678	5	MeJA-responsive element	Hormone responsive
TaCHYR5.4	MBS	CAACAG	732	6	MYB binding site	Stress responsive
TaCHYR5.4	ARE	AAACCA	791	6	anaerobic induction-responsive element	Stress responsive
TaCHYR5.4	CGTCA-motif	TGACG	819	5	MeJA-responsive element	Hormone responsive
TaCHYR5.4	ABRE	ACGTG	893	5	abscisic acid-responsive element	Hormone responsive
TaCHYR5.4	CAT-box	GCCACT	905	6	meristem expression	Growth and development related
TaCHYR5.4	CGTCA-motif	TGACG	913	5	MeJA-responsive element	Hormone responsive
TaCHYR5.4	ABRE	ACGTG	1043	5	abscisic acid-responsive element	Hormone responsive
TaCHYR5.4	GCN4_motif	TGAGTCA	1072	7	endosperm expression	Growth and development related
TaCHYR5.4	MBS	CAACTG	1077	6	MYB binding site	Stress responsive
TaCHYR5.4	TATC-box	TATCCCA	1153	7	gibberellin-responsive element	Hormone responsive
TaCHYR5.4	ABRE	ACGTG	1209	5	abscisic acid-responsive element	Hormone responsive
TaCHYR5.4	ABRE	ACGTG	1228	5	abscisic acid-responsive element	Hormone responsive
TaCHYR5.4	GC-motif	CCCCCG	1321	6	anaerobic induction-responsive element	Stress responsive
TaCHYR5.4	Sp1	GGGCGG	1331	6	light-responsive element	Light responsive
TaCHYR5.4	DRE	GCCGAC	1367	6	drought-responsive element	Stress responsive
TaCHYR5.4	LTRE	CCGAAA	1398	6	low temperature-responsive element	Stress responsive
TaCHYR5.4	STRE	AGGGG	1407	5	Stress responsive	Stress responsive
TaCHYR5.4	CGTCA-motif	TGACG	1428	5	MeJA-responsive element	Hormone responsive
TaCHYR6.1	DRE	ACCGAGA	44	7	drought-responsive element	Stress responsive
TaCHYR6.1	MBS	TAACTG	95	6	MYB binding site	Stress responsive
TaCHYR6.1	MBS	CAACCA	152	6	MYB binding site	Stress responsive
TaCHYR6.1	CGTCA-motif	TGACG	162	5	MeJA-responsive element	Hormone responsive
TaCHYR6.1	MYC	CAATTG	165	6	MYC	Stress responsive
TaCHYR6.1	STRE	AGGGG	280	5	Stress responsive	Stress responsive
TaCHYR6.1	MYC	CATTTG	445	6	MYC	Stress responsive
TaCHYR6.1	ABRE	ACGTG	497	5	abscisic acid-responsive element	Hormone responsive
TaCHYR6.1	TCCC-motif	TCTCCCT	608	7	light-responsive element	Light responsive
TaCHYR6.1	STRE	AGGGG	630	5	Stress responsive	Stress responsive
TaCHYR6.1	MYC	CATTTG	658	6	MYC	Stress responsive
TaCHYR6.1	ABRE	ACGTG	733	5	abscisic acid-responsive element	Hormone responsive
TaCHYR6.1	ARE	AAACCA	780	6	anaerobic induction-responsive element	Stress responsive
TaCHYR6.1	MBS	TAACCA	883	6	MYB binding site	Stress responsive
TaCHYR6.1	ARE	AAACCA	1023	6	anaerobic induction-responsive element	Stress responsive
TaCHYR6.1	G-box	CACGAC	1113	6	light-responsive element	Light responsive
TaCHYR6.1	ARE	AAACCA	1122	6	anaerobic induction-responsive element	Stress responsive
TaCHYR6.1	AE-box	AGAAACTT	1138	8	light-responsive element	Light responsive
TaCHYR6.1	AuxRE	AACGAC	1235	6	auxin-responsive element	Hormone responsive
TaCHYR6.1	ABRE	ACGTG	1253	5	abscisic acid-responsive element	Hormone responsive
TaCHYR6.1	I-box	atGATAAGGTC	1261	10	light-responsive element	Light responsive
TaCHYR6.1	ARE	AAACCA	1273	6	anaerobic induction-responsive element	Stress responsive
TaCHYR6.1	STRE	AGGGG	1285	5	Stress responsive	Stress responsive
TaCHYR6.1	MYC	CATTTG	1307	6	MYC	Stress responsive
TaCHYR6.1	GC-motif	CCCCCG	1343	6	anaerobic induction-responsive element	Stress responsive
TaCHYR6.1	MBS	CAACTG	1425	6	MYB binding site	Stress responsive
TaCHYR6.1	TC-rich repeats	GTTTTCTTAC	1439	9	defense and stress responsiveness	Stress responsive
TaCHYR6.2	DRE	ACCGAGA	44	7	drought-responsive element	Stress responsive
TaCHYR6.2	MBS	TAACTG	95	6	MYB binding site	Stress responsive
TaCHYR6.2	MBS	CAACCA	152	6	MYB binding site	Stress responsive
TaCHYR6.2	CGTCA-motif	TGACG	162	5	MeJA-responsive element	Hormone responsive
TaCHYR6.2	MYC	CAATTG	165	6	MYC	Stress responsive
TaCHYR6.2	STRE	AGGGG	280	5	Stress responsive	Stress responsive
TaCHYR6.2	MYC	CATTTG	445	6	MYC	Stress responsive
TaCHYR6.2	ABRE	ACGTG	497	5	abscisic acid-responsive element	Hormone responsive
TaCHYR6.2	TCCC-motif	TCTCCCT	608	7	light-responsive element	Light responsive
TaCHYR6.2	STRE	AGGGG	630	5	Stress responsive	Stress responsive
TaCHYR6.2	MYC	CATTTG	658	6	MYC	Stress responsive
TaCHYR6.2	ABRE	ACGTG	733	5	abscisic acid-responsive element	Hormone responsive
TaCHYR6.2	ARE	AAACCA	780	6	anaerobic induction-responsive element	Stress responsive
TaCHYR6.2	MBS	TAACCA	883	6	MYB binding site	Stress responsive
TaCHYR6.2	ARE	AAACCA	1023	6	anaerobic induction-responsive element	Stress responsive
TaCHYR6.2	G-box	CACGAC	1113	6	light-responsive element	Light responsive
TaCHYR6.2	ARE	AAACCA	1122	6	anaerobic induction-responsive element	Stress responsive
TaCHYR6.2	AE-box	AGAAACTT	1138	8	light-responsive element	Light responsive
TaCHYR6.2	AuxRE	AACGAC	1235	6	auxin-responsive element	Hormone responsive
TaCHYR6.2	ABRE	ACGTG	1253	5	abscisic acid-responsive element	Hormone responsive
TaCHYR6.2	I-box	atGATAAGGTC	1261	10	light-responsive element	Light responsive
TaCHYR6.2	ARE	AAACCA	1273	6	anaerobic induction-responsive element	Stress responsive
TaCHYR6.2	STRE	AGGGG	1285	5	Stress responsive	Stress responsive
TaCHYR6.2	MYC	CATTTG	1307	6	MYC	Stress responsive
TaCHYR6.2	GC-motif	CCCCCG	1343	6	anaerobic induction-responsive element	Stress responsive
TaCHYR6.2	MBS	CAACTG	1425	6	MYB binding site	Stress responsive
TaCHYR6.2	TC-rich repeats	GTTTTCTTAC	1439	9	defense and stress responsiveness	Stress responsive
TaCHYR6.3	AuxRE	AACGAC	28	6	auxin-responsive element	Hormone responsive
TaCHYR6.3	WUN-motif	AAATTTCCT	69	9	wound-responsive element	Stress responsive
TaCHYR6.3	WRE	CCACCT	126	6	plant damage and infection by pathogens	Stress responsive
TaCHYR6.3	MBS	CAACCA	129	6	MYB binding site	Stress responsive
TaCHYR6.3	MYC	CATTTG	290	6	MYC	Stress responsive
TaCHYR6.3	MBS	CAACCA	462	6	MYB binding site	Stress responsive
TaCHYR6.3	TCA-element	CCATCTTTTT	471	9	salicylic acid-responsive element	Hormone responsive
TaCHYR6.3	WRE	CCACCT	501	6	plant damage and infection by pathogens	Stress responsive
TaCHYR6.3	AE-box	AGAAACTT	541	8	light-responsive element	Light responsive
TaCHYR6.3	P-box	CCTTTTG	566	7	gibberellin-responsive element	Hormone responsive
TaCHYR6.3	MYC	CATTTG	611	6	MYC	Stress responsive
TaCHYR6.3	WRE	CCACCT	753	6	plant damage and infection by pathogens	Stress responsive
TaCHYR6.3	MBS	CCGTTG	774	6	MYB binding site	Stress responsive
TaCHYR6.3	ABRE	GCAACGTGTC	786	9	abscisic acid-responsive element	Hormone responsive
TaCHYR6.3	P-box	CCTTTTG	826	7	gibberellin-responsive element	Hormone responsive
TaCHYR6.3	DRE	GCCGAC	954	6	drought-responsive element	Stress responsive
TaCHYR6.3	LTRE	CCGAAA	991	6	low temperature-responsive element	Stress responsive
TaCHYR6.3	Sp1	GGGCGG	1070	6	light-responsive element	Light responsive
TaCHYR6.3	G-box	CACGAC	1105	6	light-responsive element	Light responsive
TaCHYR6.3	MYC	CATTTG	1170	6	MYC	Stress responsive
TaCHYR6.3	Sp1	GGGCGG	1230	6	light-responsive element	Light responsive
TaCHYR6.3	Sp1	GGGCGG	1250	6	light-responsive element	Light responsive
TaCHYR6.3	DRE	GCCGAC	1286	6	drought-responsive element	Stress responsive
TaCHYR6.3	I-box	GTATAAGGCC	1308	9	light-responsive element	Light responsive
TaCHYR6.3	LTRE	CCGAAA	1316	6	low temperature-responsive element	Stress responsive
TaCHYR6.3	CGTCA-motif	TGACG	1346	5	MeJA-responsive element	Hormone responsive
TaCHYR6.3	CAT-box	GCCACT	1449	6	meristem expression	Growth and development related
TaCHYR6.4	P-box	CCTTTTG	5	7	gibberellin-responsive element	Hormone responsive
TaCHYR6.4	DRE	GCCGAC	133	6	drought-responsive element	Stress responsive
TaCHYR6.4	LTRE	CCGAAA	170	6	low temperature-responsive element	Stress responsive
TaCHYR6.4	Sp1	GGGCGG	249	6	light-responsive element	Light responsive
TaCHYR6.4	G-box	CACGAC	284	6	light-responsive element	Light responsive
TaCHYR6.4	MYC	CATTTG	349	6	MYC	Stress responsive
TaCHYR6.4	Sp1	GGGCGG	409	6	light-responsive element	Light responsive
TaCHYR6.4	Sp1	GGGCGG	429	6	light-responsive element	Light responsive
TaCHYR6.4	DRE	GCCGAC	465	6	drought-responsive element	Stress responsive
TaCHYR6.4	I-box	GTATAAGGCC	487	9	light-responsive element	Light responsive
TaCHYR6.4	LTRE	CCGAAA	495	6	low temperature-responsive element	Stress responsive
TaCHYR6.4	CGTCA-motif	TGACG	525	5	MeJA-responsive element	Hormone responsive
TaCHYR6.4	CAT-box	GCCACT	628	6	meristem expression	Growth and development related
TaCHYR6.4	STRE	AGGGG	689	5	Stress responsive	Stress responsive
TaCHYR6.4	Sp1	GGGCGG	766	6	light-responsive element	Light responsive
TaCHYR6.4	G-box	CACGAC	782	6	light-responsive element	Light responsive
TaCHYR6.4	CGTCA-motif	TGACG	808	5	MeJA-responsive element	Hormone responsive
TaCHYR6.4	ARE	AAACCA	847	6	anaerobic induction-responsive element	Stress responsive
TaCHYR6.4	DRE	ACCGAGA	904	7	drought-responsive element	Stress responsive
TaCHYR6.4	MBS	TAACTG	955	6	MYB binding site	Stress responsive
TaCHYR6.4	MBS	CAACCA	1012	6	MYB binding site	Stress responsive
TaCHYR6.4	CGTCA-motif	TGACG	1022	5	MeJA-responsive element	Hormone responsive
TaCHYR6.4	MYC	CAATTG	1025	6	MYC	Stress responsive
TaCHYR6.4	STRE	AGGGG	1140	5	Stress responsive	Stress responsive
TaCHYR6.4	MYC	CATTTG	1305	6	MYC	Stress responsive
TaCHYR6.4	ABRE	ACGTG	1357	5	abscisic acid-responsive element	Hormone responsive
TaCHYR6.4	TCCC-motif	TCTCCCT	1468	7	light-responsive element	Light responsive
TaCHYR6.4	STRE	AGGGG	1490	5	Stress responsive	Stress responsive
TaCHYR7.1	GATA-motif	GATAGGA	46	7	light-responsive element	Light responsive
TaCHYR7.1	GC-motif	CCCCCG	76	6	anaerobic induction-responsive element	Stress responsive
TaCHYR7.1	CGTCA-motif	TGACG	189	5	MeJA-responsive element	Hormone responsive
TaCHYR7.1	CAT-box	GCCACT	221	6	meristem expression	Growth and development related
TaCHYR7.1	STRE	AGGGG	226	5	Stress responsive	Stress responsive
TaCHYR7.1	LAMP-element	CTTTATCA	322	8	light-responsive element	Light responsive
TaCHYR7.1	AuxRE	GGTCCAT	376	7	auxin-responsive element	Hormone responsive
TaCHYR7.1	STRE	AGGGG	414	5	Stress responsive	Stress responsive
TaCHYR7.1	GATA-motif	GATAGGA	440	7	light-responsive element	Light responsive
TaCHYR7.1	STRE	AGGGG	513	5	Stress responsive	Stress responsive
TaCHYR7.1	DRE	GCCGAC	517	6	drought-responsive element	Stress responsive
TaCHYR7.1	TCT-motif	TCTTAC	583	6	light-responsive element	Light responsive
TaCHYR7.1	ABRE	CGTACGTGCA	604	9	abscisic acid-responsive element	Hormone responsive
TaCHYR7.1	G-box	CACGAC	614	6	light-responsive element	Light responsive
TaCHYR7.1	DRE	ACCGAGA	689	7	drought-responsive element	Stress responsive
TaCHYR7.1	G-box	CACGAC	711	6	light-responsive element	Light responsive
TaCHYR7.1	CGTCA-motif	TGACG	750	5	MeJA-responsive element	Hormone responsive
TaCHYR7.1	ABRE	CACGTG	777	6	abscisic acid-responsive element	Hormone responsive
TaCHYR7.1	ABRE	CGCACGTGTC	811	9	abscisic acid-responsive element	Hormone responsive
TaCHYR7.1	CAT-box	GCCACT	822	6	meristem expression	Growth and development related
TaCHYR7.1	CGTCA-motif	TGACG	854	5	MeJA-responsive element	Hormone responsive
TaCHYR7.1	MYC	CATGTG	1017	6	MYC	Stress responsive
TaCHYR7.1	STRE	AGGGG	1098	5	Stress responsive	Stress responsive
TaCHYR7.1	CGTCA-motif	TGACG	1103	5	MeJA-responsive element	Hormone responsive
TaCHYR7.1	ARE	AAACCA	1134	6	anaerobic induction-responsive element	Stress responsive
TaCHYR7.1	GC-motif	CCCCCG	1165	6	anaerobic induction-responsive element	Stress responsive
TaCHYR7.1	CGTCA-motif	TGACG	1172	5	MeJA-responsive element	Hormone responsive
TaCHYR7.1	CGTCA-motif	TGACG	1280	5	MeJA-responsive element	Hormone responsive
TaCHYR7.1	ABRE	CGCACGTGTC	1312	9	abscisic acid-responsive element	Hormone responsive
TaCHYR7.1	CGTCA-motif	TGACG	1365	5	MeJA-responsive element	Hormone responsive
TaCHYR7.1	LTRE	CCGAAA	1385	6	low temperature-responsive element	Stress responsive
TaCHYR7.1	Sp1	GGGCGG	1407	6	light-responsive element	Light responsive
TaCHYR7.1	WRE	CCACCT	1421	6	plant damage and infection by pathogens	Stress responsive
TaCHYR7.1	MBS	CAACAG	1450	6	MYB binding site	Stress responsive
TaCHYR7.1	TCCC-motif	TCTCCCT	1481	7	light-responsive element	Light responsive
TaCHYR7.2	GATA-motif	GATAGGA	46	7	light-responsive element	Light responsive
TaCHYR7.2	GC-motif	CCCCCG	76	6	anaerobic induction-responsive element	Stress responsive
TaCHYR7.2	CGTCA-motif	TGACG	189	5	MeJA-responsive element	Hormone responsive
TaCHYR7.2	CAT-box	GCCACT	221	6	meristem expression	Growth and development related
TaCHYR7.2	STRE	AGGGG	226	5	Stress responsive	Stress responsive
TaCHYR7.2	LAMP-element	CTTTATCA	322	8	light-responsive element	Light responsive
TaCHYR7.2	AuxRE	GGTCCAT	376	7	auxin-responsive element	Hormone responsive
TaCHYR7.2	STRE	AGGGG	414	5	Stress responsive	Stress responsive
TaCHYR7.2	GATA-motif	GATAGGA	440	7	light-responsive element	Light responsive
TaCHYR7.2	STRE	AGGGG	513	5	Stress responsive	Stress responsive
TaCHYR7.2	DRE	GCCGAC	517	6	drought-responsive element	Stress responsive
TaCHYR7.2	TCT-motif	TCTTAC	583	6	light-responsive element	Light responsive
TaCHYR7.2	ABRE	CGTACGTGCA	604	9	abscisic acid-responsive element	Hormone responsive
TaCHYR7.2	G-box	CACGAC	614	6	light-responsive element	Light responsive
TaCHYR7.2	DRE	ACCGAGA	689	7	drought-responsive element	Stress responsive
TaCHYR7.2	G-box	CACGAC	711	6	light-responsive element	Light responsive
TaCHYR7.2	CGTCA-motif	TGACG	750	5	MeJA-responsive element	Hormone responsive
TaCHYR7.2	ABRE	CACGTG	777	6	abscisic acid-responsive element	Hormone responsive
TaCHYR7.2	ABRE	CGCACGTGTC	811	9	abscisic acid-responsive element	Hormone responsive
TaCHYR7.2	CAT-box	GCCACT	822	6	meristem expression	Growth and development related
TaCHYR7.2	CGTCA-motif	TGACG	854	5	MeJA-responsive element	Hormone responsive
TaCHYR7.2	MYC	CATGTG	1017	6	MYC	Stress responsive
TaCHYR7.2	STRE	AGGGG	1098	5	Stress responsive	Stress responsive
TaCHYR7.2	CGTCA-motif	TGACG	1103	5	MeJA-responsive element	Hormone responsive
TaCHYR7.2	ARE	AAACCA	1134	6	anaerobic induction-responsive element	Stress responsive
TaCHYR7.2	GC-motif	CCCCCG	1165	6	anaerobic induction-responsive element	Stress responsive
TaCHYR7.2	CGTCA-motif	TGACG	1172	5	MeJA-responsive element	Hormone responsive
TaCHYR7.2	CGTCA-motif	TGACG	1280	5	MeJA-responsive element	Hormone responsive
TaCHYR7.2	ABRE	CGCACGTGTC	1312	9	abscisic acid-responsive element	Hormone responsive
TaCHYR7.2	CGTCA-motif	TGACG	1365	5	MeJA-responsive element	Hormone responsive
TaCHYR7.2	LTRE	CCGAAA	1385	6	low temperature-responsive element	Stress responsive
TaCHYR7.2	Sp1	GGGCGG	1407	6	light-responsive element	Light responsive
TaCHYR7.2	WRE	CCACCT	1421	6	plant damage and infection by pathogens	Stress responsive
TaCHYR7.2	MBS	CAACAG	1450	6	MYB binding site	Stress responsive
TaCHYR7.2	TCCC-motif	TCTCCCT	1481	7	light-responsive element	Light responsive
TaCHYR8.1	DRE	GCCGAC	65	6	drought-responsive element	Stress responsive
TaCHYR8.1	LTRE	CCGAAA	85	6	low temperature-responsive element	Stress responsive
TaCHYR8.1	GC-motif	CCCCCG	139	6	anaerobic induction-responsive element	Stress responsive
TaCHYR8.1	ABRE	ACGTG	208	5	abscisic acid-responsive element	Hormone responsive
TaCHYR8.1	MBS	CAACCA	303	6	MYB binding site	Stress responsive
TaCHYR8.1	ABRE	ACGTG	419	5	abscisic acid-responsive element	Hormone responsive
TaCHYR8.1	TCT-motif	TCTTAC	530	6	light-responsive element	Light responsive
TaCHYR8.1	CAT-box	GCCACT	555	6	meristem expression	Growth and development related
TaCHYR8.1	MBS	CAACCA	622	6	MYB binding site	Stress responsive
TaCHYR8.1	STRE	AGGGG	650	5	Stress responsive	Stress responsive
TaCHYR8.1	CGTCA-motif	TGACG	691	5	MeJA-responsive element	Hormone responsive
TaCHYR8.1	ABRE	CACGTG	718	6	abscisic acid-responsive element	Hormone responsive
TaCHYR8.1	ABRE	CGCACGTGTC	752	9	abscisic acid-responsive element	Hormone responsive
TaCHYR8.1	G-box	CACGAC	785	6	light-responsive element	Light responsive
TaCHYR8.1	CGTCA-motif	TGACG	795	5	MeJA-responsive element	Hormone responsive
TaCHYR8.1	MBS	CAACAG	843	6	MYB binding site	Stress responsive
TaCHYR8.1	ABRE	ACGTG	878	5	abscisic acid-responsive element	Hormone responsive
TaCHYR8.1	AuxRE	AACGAC	923	6	auxin-responsive element	Hormone responsive
TaCHYR8.1	STRE	AGGGG	1031	5	Stress responsive	Stress responsive
TaCHYR8.1	ARE	AAACCA	1067	6	anaerobic induction-responsive element	Stress responsive
TaCHYR8.1	MBS	CAACCA	1071	6	MYB binding site	Stress responsive
TaCHYR8.1	GC-motif	CCCCCG	1099	6	anaerobic induction-responsive element	Stress responsive
TaCHYR8.1	W box	TTGACC	1110	6	abiotic stress	Stress responsive
TaCHYR8.1	CGTCA-motif	TGACG	1148	5	MeJA-responsive element	Hormone responsive
TaCHYR8.1	CGTCA-motif	TGACG	1202	5	MeJA-responsive element	Hormone responsive
TaCHYR8.1	LTRE	CCGAAA	1217	6	low temperature-responsive element	Stress responsive
TaCHYR8.1	WRE	CCACCT	1250	6	plant damage and infection by pathogens	Stress responsive
TaCHYR8.1	MBS	CCGTTG	1279	6	MYB binding site	Stress responsive
TaCHYR8.1	STRE	AGGGG	1318	5	Stress responsive	Stress responsive
TaCHYR8.1	MBS	CAACTG	1454	6	MYB binding site	Stress responsive
TaCHYR8.2	DRE	GCCGAC	65	6	drought-responsive element	Stress responsive
TaCHYR8.2	LTRE	CCGAAA	85	6	low temperature-responsive element	Stress responsive
TaCHYR8.2	GC-motif	CCCCCG	139	6	anaerobic induction-responsive element	Stress responsive
TaCHYR8.2	ABRE	ACGTG	208	5	abscisic acid-responsive element	Hormone responsive
TaCHYR8.2	MBS	CAACCA	303	6	MYB binding site	Stress responsive
TaCHYR8.2	ABRE	ACGTG	419	5	abscisic acid-responsive element	Hormone responsive
TaCHYR8.2	TCT-motif	TCTTAC	530	6	light-responsive element	Light responsive
TaCHYR8.2	CAT-box	GCCACT	555	6	meristem expression	Growth and development related
TaCHYR8.2	MBS	CAACCA	622	6	MYB binding site	Stress responsive
TaCHYR8.2	STRE	AGGGG	650	5	Stress responsive	Stress responsive
TaCHYR8.2	CGTCA-motif	TGACG	691	5	MeJA-responsive element	Hormone responsive
TaCHYR8.2	ABRE	CACGTG	718	6	abscisic acid-responsive element	Hormone responsive
TaCHYR8.2	ABRE	CGCACGTGTC	752	9	abscisic acid-responsive element	Hormone responsive
TaCHYR8.2	G-box	CACGAC	785	6	light-responsive element	Light responsive
TaCHYR8.2	CGTCA-motif	TGACG	795	5	MeJA-responsive element	Hormone responsive
TaCHYR8.2	MBS	CAACAG	843	6	MYB binding site	Stress responsive
TaCHYR8.2	ABRE	ACGTG	878	5	abscisic acid-responsive element	Hormone responsive
TaCHYR8.2	AuxRE	AACGAC	923	6	auxin-responsive element	Hormone responsive
TaCHYR8.2	STRE	AGGGG	1031	5	Stress responsive	Stress responsive
TaCHYR8.2	ARE	AAACCA	1067	6	anaerobic induction-responsive element	Stress responsive
TaCHYR8.2	MBS	CAACCA	1071	6	MYB binding site	Stress responsive
TaCHYR8.2	GC-motif	CCCCCG	1099	6	anaerobic induction-responsive element	Stress responsive
TaCHYR8.2	W box	TTGACC	1110	6	abiotic stress	Stress responsive
TaCHYR8.2	CGTCA-motif	TGACG	1148	5	MeJA-responsive element	Hormone responsive
TaCHYR8.2	CGTCA-motif	TGACG	1202	5	MeJA-responsive element	Hormone responsive
TaCHYR8.2	LTRE	CCGAAA	1217	6	low temperature-responsive element	Stress responsive
TaCHYR8.2	WRE	CCACCT	1250	6	plant damage and infection by pathogens	Stress responsive
TaCHYR8.2	MBS	CCGTTG	1279	6	MYB binding site	Stress responsive
TaCHYR8.2	STRE	AGGGG	1318	5	Stress responsive	Stress responsive
TaCHYR8.2	MBS	CAACTG	1454	6	MYB binding site	Stress responsive
TaCHYR9.1	ABRE	ACGTG	13	5	abscisic acid-responsive element	Hormone responsive
TaCHYR9.1	LTRE	CCGAAA	30	6	low temperature-responsive element	Stress responsive
TaCHYR9.1	ABRE	ACGTG	60	5	abscisic acid-responsive element	Hormone responsive
TaCHYR9.1	CGTCA-motif	TGACG	62	5	MeJA-responsive element	Hormone responsive
TaCHYR9.1	W box	TTGACC	110	6	abiotic stress	Stress responsive
TaCHYR9.1	STRE	AGGGG	147	5	Stress responsive	Stress responsive
TaCHYR9.1	STRE	AGGGG	152	5	Stress responsive	Stress responsive
TaCHYR9.1	LTRE	CCGAAA	185	6	low temperature-responsive element	Stress responsive
TaCHYR9.1	TCT-motif	TCTTAC	413	6	light-responsive element	Light responsive
TaCHYR9.1	DRE	GCCGAC	422	6	drought-responsive element	Stress responsive
TaCHYR9.1	ABRE	TACGTG	445	6	abscisic acid-responsive element	Hormone responsive
TaCHYR9.1	ABRE	ACGTG	453	5	abscisic acid-responsive element	Hormone responsive
TaCHYR9.1	G-box	CACGAC	461	6	light-responsive element	Light responsive
TaCHYR9.1	ABRE	ACGTG	515	5	abscisic acid-responsive element	Hormone responsive
TaCHYR9.1	DRE	ACCGAGA	565	7	drought-responsive element	Stress responsive
TaCHYR9.1	G-box	CACGAC	587	6	light-responsive element	Light responsive
TaCHYR9.1	ABRE	CACGTG	653	6	abscisic acid-responsive element	Hormone responsive
TaCHYR9.1	ABRE	CGCACGTGTC	691	9	abscisic acid-responsive element	Hormone responsive
TaCHYR9.1	CAT-box	GCCACT	702	6	meristem expression	Growth and development related
TaCHYR9.1	CGTCA-motif	TGACG	728	5	MeJA-responsive element	Hormone responsive
TaCHYR9.1	MYC	CATGTG	891	6	MYC	Stress responsive
TaCHYR9.1	STRE	AGGGG	974	5	Stress responsive	Stress responsive
TaCHYR9.1	ARE	AAACCA	1010	6	anaerobic induction-responsive element	Stress responsive
TaCHYR9.1	ABRE	ACGTG	1016	5	abscisic acid-responsive element	Hormone responsive
TaCHYR9.1	GC-motif	CCCCCG	1041	6	anaerobic induction-responsive element	Stress responsive
TaCHYR9.1	CGTCA-motif	TGACG	1048	5	MeJA-responsive element	Hormone responsive
TaCHYR9.1	CGTCA-motif	TGACG	1155	5	MeJA-responsive element	Hormone responsive
TaCHYR9.1	STRE	AGGGG	1179	5	Stress responsive	Stress responsive
TaCHYR9.1	STRE	AGGGG	1184	5	Stress responsive	Stress responsive
TaCHYR9.1	CGTCA-motif	TGACG	1190	5	MeJA-responsive element	Hormone responsive
TaCHYR9.1	CGTCA-motif	TGACG	1244	5	MeJA-responsive element	Hormone responsive
TaCHYR9.1	WRE	CCACCT	1291	6	plant damage and infection by pathogens	Stress responsive
TaCHYR9.1	STRE	AGGGG	1360	5	Stress responsive	Stress responsive
TaCHYR9.1	MBS	CAACTG	1479	6	MYB binding site	Stress responsive
TaCHYR9.2	ABRE	ACGTG	13	5	abscisic acid-responsive element	Hormone responsive
TaCHYR9.2	LTRE	CCGAAA	30	6	low temperature-responsive element	Stress responsive
TaCHYR9.2	ABRE	ACGTG	60	5	abscisic acid-responsive element	Hormone responsive
TaCHYR9.2	CGTCA-motif	TGACG	62	5	MeJA-responsive element	Hormone responsive
TaCHYR9.2	W box	TTGACC	110	6	abiotic stress	Stress responsive
TaCHYR9.2	STRE	AGGGG	147	5	Stress responsive	Stress responsive
TaCHYR9.2	STRE	AGGGG	152	5	Stress responsive	Stress responsive
TaCHYR9.2	LTRE	CCGAAA	185	6	low temperature-responsive element	Stress responsive
TaCHYR9.2	TCT-motif	TCTTAC	413	6	light-responsive element	Light responsive
TaCHYR9.2	DRE	GCCGAC	422	6	drought-responsive element	Stress responsive
TaCHYR9.2	ABRE	TACGTG	445	6	abscisic acid-responsive element	Hormone responsive
TaCHYR9.2	ABRE	ACGTG	453	5	abscisic acid-responsive element	Hormone responsive
TaCHYR9.2	G-box	CACGAC	461	6	light-responsive element	Light responsive
TaCHYR9.2	ABRE	ACGTG	515	5	abscisic acid-responsive element	Hormone responsive
TaCHYR9.2	DRE	ACCGAGA	565	7	drought-responsive element	Stress responsive
TaCHYR9.2	G-box	CACGAC	587	6	light-responsive element	Light responsive
TaCHYR9.2	ABRE	CACGTG	653	6	abscisic acid-responsive element	Hormone responsive
TaCHYR9.2	ABRE	CGCACGTGTC	691	9	abscisic acid-responsive element	Hormone responsive
TaCHYR9.2	CAT-box	GCCACT	702	6	meristem expression	Growth and development related
TaCHYR9.2	CGTCA-motif	TGACG	728	5	MeJA-responsive element	Hormone responsive
TaCHYR9.2	MYC	CATGTG	891	6	MYC	Stress responsive
TaCHYR9.2	STRE	AGGGG	974	5	Stress responsive	Stress responsive
TaCHYR9.2	ARE	AAACCA	1010	6	anaerobic induction-responsive element	Stress responsive
TaCHYR9.2	ABRE	ACGTG	1016	5	abscisic acid-responsive element	Hormone responsive
TaCHYR9.2	GC-motif	CCCCCG	1041	6	anaerobic induction-responsive element	Stress responsive
TaCHYR9.2	CGTCA-motif	TGACG	1048	5	MeJA-responsive element	Hormone responsive
TaCHYR9.2	CGTCA-motif	TGACG	1155	5	MeJA-responsive element	Hormone responsive
TaCHYR9.2	STRE	AGGGG	1179	5	Stress responsive	Stress responsive
TaCHYR9.2	STRE	AGGGG	1184	5	Stress responsive	Stress responsive
TaCHYR9.2	CGTCA-motif	TGACG	1190	5	MeJA-responsive element	Hormone responsive
TaCHYR9.2	CGTCA-motif	TGACG	1244	5	MeJA-responsive element	Hormone responsive
TaCHYR9.2	WRE	CCACCT	1291	6	plant damage and infection by pathogens	Stress responsive
TaCHYR9.2	STRE	AGGGG	1360	5	Stress responsive	Stress responsive
TaCHYR9.2	MBS	CAACTG	1479	6	MYB binding site	Stress responsive
