# Supplementary material for: Genome-wide analysis and functional characterization of CHYR gene family associated with abiotic stress tolerance in bread wheat (Triticum aestivum L.)
Source: BMC Plant Biol. 2022 Apr 20;22:204. doi: 10.1186/s12870-022-03589-7 (PMC9019960; doi:10.1186/s12870-022-03589-7)
Supplement: Supplementary file 9 — Additional file 9: Table S6. Gene ontology (GO) annotation of TaCHYR genes in T. aestivum [file 12870_2022_3589_MOESM9_ESM.xlsx]

## Sheet: 1
Table S6. Gene ontology (GO) annotation of TaCHYR genes in T. aestivum.
SeqName	Description	Length	Hits	Sim mean	GO	GO IDs	GO Names	Enzyme Codes	Enzyme Names	InterPro IDs	InterPro GO IDs	InterPro GO Names
TaCHYR1.2	E3 ubiquitin-protein ligase RZFP34-like	274	20	93.04	5	P:GO:0030163; P:GO:0036211; F:GO:0016740; F:GO:0140096; C:GO:0005634	P:protein catabolic process; P:protein modification process; F:transferase activity; F:catalytic activity, acting on a protein; C:nucleus	EC:2	Transferases	IPR039512 (PFAM); IPR013083 (G3DSA:3.30.40.GENE3D); G3DSA:2.20.28.10 (GENE3D); IPR008913 (PFAM); IPR027370 (PFAM); PTHR21319:SF54 (PANTHER); PTHR21319 (PANTHER); IPR001841 (PROSITE_PROFILES); IPR008913 (PROSITE_PROFILES); IPR017921 (PROSITE_PROFILES); IPR037274 (SUPERFAMILY); IPR037275 (SUPERFAMILY); SSF57850 (SUPERFAMILY)	F:GO:0008270	F:zinc ion binding
TaCHYR1.3	E3 ubiquitin-protein ligase RZFP34-like	265	20	95.6	5	P:GO:0030163; P:GO:0036211; F:GO:0016740; F:GO:0140096; C:GO:0005634	P:protein catabolic process; P:protein modification process; F:transferase activity; F:catalytic activity, acting on a protein; C:nucleus	EC:2	Transferases	IPR001841 (SMART); IPR008913 (PFAM); IPR013083 (G3DSA:3.30.40.GENE3D); G3DSA:2.20.28.10 (GENE3D); IPR039512 (PFAM); IPR027370 (PFAM); PTHR21319:SF54 (PANTHER); PTHR21319 (PANTHER); IPR001841 (PROSITE_PROFILES); IPR017921 (PROSITE_PROFILES); IPR008913 (PROSITE_PROFILES); IPR037275 (SUPERFAMILY); SSF57850 (SUPERFAMILY); IPR037274 (SUPERFAMILY)	F:GO:0008270	F:zinc ion binding
TaCHYR10.2	E3 ubiquitin-protein ligase MIEL1-like	288	20	94.75	5	P:GO:0030163; P:GO:0036211; F:GO:0016740; F:GO:0140096; C:GO:0005634	P:protein catabolic process; P:protein modification process; F:transferase activity; F:catalytic activity, acting on a protein; C:nucleus	EC:2	Transferases	IPR001841 (SMART); IPR001841 (PFAM); IPR039512 (PFAM); IPR013083 (G3DSA:3.30.40.GENE3D); G3DSA:2.20.28.10 (GENE3D); IPR008913 (PFAM); mobidb-lite (MOBIDB_LITE); mobidb-lite (MOBIDB_LITE); mobidb-lite (MOBIDB_LITE); PTHR21319:SF34 (PANTHER); PTHR21319 (PANTHER); IPR017921 (PROSITE_PROFILES); IPR008913 (PROSITE_PROFILES); IPR001841 (PROSITE_PROFILES); IPR037274 (SUPERFAMILY); IPR037275 (SUPERFAMILY…	F:GO:0008270	F:zinc ion binding
TaCHYR11.1	E3 ubiquitin-protein ligase MIEL1-like	288	20	94.71	5	P:GO:0030163; P:GO:0036211; F:GO:0016740; F:GO:0140096; C:GO:0005634	P:protein catabolic process; P:protein modification process; F:transferase activity; F:catalytic activity, acting on a protein; C:nucleus	EC:2	Transferases	IPR001841 (SMART); IPR039512 (PFAM); IPR001841 (PFAM); G3DSA:2.20.28.10 (GENE3D); IPR008913 (PFAM); IPR013083 (G3DSA:3.30.40.GENE3D); mobidb-lite (MOBIDB_LITE); mobidb-lite (MOBIDB_LITE); mobidb-lite (MOBIDB_LITE); PTHR21319 (PANTHER); PTHR21319:SF34 (PANTHER); IPR017921 (PROSITE_PROFILES); IPR008913 (PROSITE_PROFILES); IPR001841 (PROSITE_PROFILES); IPR037274 (SUPERFAMILY); SSF57850 (SUPERFAMILY)…	F:GO:0008270	F:zinc ion binding
TaCHYR11.2	E3 ubiquitin-protein ligase MIEL1-like	287	20	94.09	5	P:GO:0030163; P:GO:0036211; F:GO:0016740; F:GO:0140096; C:GO:0005634	P:protein catabolic process; P:protein modification process; F:transferase activity; F:catalytic activity, acting on a protein; C:nucleus	EC:2	Transferases	IPR001841 (SMART); IPR008913 (PFAM); IPR013083 (G3DSA:3.30.40.GENE3D); IPR039512 (PFAM); G3DSA:2.20.28.10 (GENE3D); IPR001841 (PFAM); mobidb-lite (MOBIDB_LITE); mobidb-lite (MOBIDB_LITE); mobidb-lite (MOBIDB_LITE); PTHR21319:SF34 (PANTHER); PTHR21319 (PANTHER); IPR001841 (PROSITE_PROFILES); IPR017921 (PROSITE_PROFILES); IPR008913 (PROSITE_PROFILES); IPR037275 (SUPERFAMILY); SSF57850 (SUPERFAMILY)…	F:GO:0008270	F:zinc ion binding
TaCHYR12.1	E3 ubiquitin-protein ligase MIEL1-like	288	20	94.64	5	P:GO:0030163; P:GO:0036211; F:GO:0016740; F:GO:0140096; C:GO:0005634	P:protein catabolic process; P:protein modification process; F:transferase activity; F:catalytic activity, acting on a protein; C:nucleus	EC:2	Transferases	IPR008913 (PFAM); IPR001841 (PFAM); IPR039512 (PFAM); G3DSA:2.20.28.10 (GENE3D); IPR013083 (G3DSA:3.30.40.GENE3D); mobidb-lite (MOBIDB_LITE); mobidb-lite (MOBIDB_LITE); PTHR21319 (PANTHER); PTHR21319:SF34 (PANTHER); IPR008913 (PROSITE_PROFILES); IPR001841 (PROSITE_PROFILES); IPR017921 (PROSITE_PROFILES); SSF57850 (SUPERFAMILY); IPR037274 (SUPERFAMILY); IPR037275 (SUPERFAMILY)	F:GO:0008270	F:zinc ion binding
TaCHYR13.1	zinc finger protein BRUTUS-like	1214	20	96.67	6	P:GO:0030163; P:GO:0036211; P:GO:0055065; F:GO:0016740; F:GO:0140096; C:GO:0005634	P:protein catabolic process; P:protein modification process; P:metal ion homeostasis; F:transferase activity; F:catalytic activity, acting on a protein; C:nucleus	EC:2	Transferases	IPR001841 (SMART); IPR013083 (G3DSA:3.30.40.GENE3D); G3DSA:1.20.120.520 (GENE3D); IPR001841 (PFAM); IPR008913 (PFAM); G3DSA:2.20.28.10 (GENE3D); G3DSA:1.20.120.520 (GENE3D); IPR012312 (PFAM); IPR039512 (PFAM); mobidb-lite (MOBIDB_LITE); mobidb-lite (MOBIDB_LITE); mobidb-lite (MOBIDB_LITE); PTHR21319 (PANTHER); PTHR21319:SF31 (PANTHER); IPR008913 (PROSITE_PROFILES); IPR017921 (PROSITE_PROFILES); I…	F:GO:0008270	F:zinc ion binding
TaCHYR13.2	zinc finger protein BRUTUS-like	1239	20	97.23	6	P:GO:0030163; P:GO:0036211; P:GO:0055065; F:GO:0016740; F:GO:0140096; C:GO:0005634	P:protein catabolic process; P:protein modification process; P:metal ion homeostasis; F:transferase activity; F:catalytic activity, acting on a protein; C:nucleus	EC:2	Transferases	IPR001841 (SMART); IPR001841 (PFAM); G3DSA:2.20.28.10 (GENE3D); IPR013083 (G3DSA:3.30.40.GENE3D); IPR012312 (PFAM); G3DSA:1.20.120.520 (GENE3D); IPR039512 (PFAM); G3DSA:1.20.120.520 (GENE3D); IPR008913 (PFAM); mobidb-lite (MOBIDB_LITE); mobidb-lite (MOBIDB_LITE); mobidb-lite (MOBIDB_LITE); mobidb-lite (MOBIDB_LITE); PTHR21319:SF31 (PANTHER); PTHR21319 (PANTHER); IPR008913 (PROSITE_PROFILES); IPR0…	F:GO:0008270	F:zinc ion binding
TaCHYR13.3	zinc finger protein BRUTUS-like	1076	20	97.92	6	P:GO:0030163; P:GO:0036211; P:GO:0055065; F:GO:0016740; F:GO:0140096; C:GO:0005634	P:protein catabolic process; P:protein modification process; P:metal ion homeostasis; F:transferase activity; F:catalytic activity, acting on a protein; C:nucleus	EC:2	Transferases	IPR001841 (SMART); IPR012312 (PFAM); IPR008913 (PFAM); IPR039512 (PFAM); IPR013083 (G3DSA:3.30.40.GENE3D); G3DSA:1.20.120.520 (GENE3D); G3DSA:2.20.28.10 (GENE3D); IPR001841 (PFAM); G3DSA:1.20.120.520 (GENE3D); mobidb-lite (MOBIDB_LITE); mobidb-lite (MOBIDB_LITE); mobidb-lite (MOBIDB_LITE); PTHR21319:SF31 (PANTHER); PTHR21319 (PANTHER); IPR017921 (PROSITE_PROFILES); IPR008913 (PROSITE_PROFILES); I…	F:GO:0008270	F:zinc ion binding
TaCHYR14.1	zinc finger protein BRUTUS-like	1241	20	96.55	6	P:GO:0030163; P:GO:0036211; P:GO:0055065; F:GO:0016740; F:GO:0140096; C:GO:0005634	P:protein catabolic process; P:protein modification process; P:metal ion homeostasis; F:transferase activity; F:catalytic activity, acting on a protein; C:nucleus	EC:2	Transferases	IPR001841 (SMART); IPR012312 (PFAM); IPR001841 (PFAM); G3DSA:1.20.120.520 (GENE3D); IPR013083 (G3DSA:3.30.40.GENE3D); IPR039512 (PFAM); IPR008913 (PFAM); G3DSA:1.20.120.520 (GENE3D); G3DSA:2.20.28.10 (GENE3D); mobidb-lite (MOBIDB_LITE); mobidb-lite (MOBIDB_LITE); PTHR21319:SF31 (PANTHER); PTHR21319 (PANTHER); IPR017921 (PROSITE_PROFILES); IPR001841 (PROSITE_PROFILES); IPR008913 (PROSITE_PROFILES)…	F:GO:0008270	F:zinc ion binding
TaCHYR15.1	zinc finger protein BRUTUS-like	1242	20	97.38	6	P:GO:0030163; P:GO:0036211; P:GO:0055065; F:GO:0016740; F:GO:0140096; C:GO:0005634	P:protein catabolic process; P:protein modification process; P:metal ion homeostasis; F:transferase activity; F:catalytic activity, acting on a protein; C:nucleus	EC:2	Transferases	IPR001841 (SMART); G3DSA:2.20.28.10 (GENE3D); IPR013083 (G3DSA:3.30.40.GENE3D); G3DSA:1.20.120.520 (GENE3D); IPR008913 (PFAM); IPR001841 (PFAM); IPR039512 (PFAM); G3DSA:1.20.120.520 (GENE3D); IPR012312 (PFAM); mobidb-lite (MOBIDB_LITE); mobidb-lite (MOBIDB_LITE); PTHR21319 (PANTHER); PTHR21319:SF31 (PANTHER); IPR008913 (PROSITE_PROFILES); IPR001841 (PROSITE_PROFILES); IPR017921 (PROSITE_PROFILES)…	F:GO:0008270	F:zinc ion binding
TaCHYR16.10	zinc finger protein BRUTUS-like	893	20	99.14	1	P:GO:0055065	P:metal ion homeostasis			G3DSA:2.20.28.10 (GENE3D); G3DSA:1.20.120.520 (GENE3D); IPR039512 (PFAM); IPR013083 (G3DSA:3.30.40.GENE3D); IPR008913 (PFAM); IPR012312 (PFAM); mobidb-lite (MOBIDB_LITE); mobidb-lite (MOBIDB_LITE); mobidb-lite (MOBIDB_LITE); PTHR21319:SF31 (PANTHER); PTHR21319 (PANTHER); IPR001841 (PROSITE_PROFILES); IPR008913 (PROSITE_PROFILES); IPR017921 (PROSITE_PROFILES); cd12108 (CDD); cd16464 (CDD); SSF5785…	F:GO:0008270	F:zinc ion binding
TaCHYR16.11	zinc finger protein BRUTUS-like	862	20	98.47	1	P:GO:0055065	P:metal ion homeostasis			IPR039512 (PFAM); IPR013083 (G3DSA:3.30.40.GENE3D); G3DSA:1.20.120.520 (GENE3D); G3DSA:2.20.28.10 (GENE3D); IPR012312 (PFAM); IPR008913 (PFAM); mobidb-lite (MOBIDB_LITE); mobidb-lite (MOBIDB_LITE); mobidb-lite (MOBIDB_LITE); PTHR21319 (PANTHER); PTHR21319:SF31 (PANTHER); IPR008913 (PROSITE_PROFILES); IPR017921 (PROSITE_PROFILES); IPR001841 (PROSITE_PROFILES); cd12108 (CDD); cd16464 (CDD); IPR0372…	F:GO:0008270	F:zinc ion binding
TaCHYR16.5	zinc finger protein BRUTUS-like	1237	20	98.6	6	P:GO:0030163; P:GO:0036211; P:GO:0055065; F:GO:0016740; F:GO:0140096; C:GO:0005634	P:protein catabolic process; P:protein modification process; P:metal ion homeostasis; F:transferase activity; F:catalytic activity, acting on a protein; C:nucleus	EC:2	Transferases	G3DSA:2.20.28.10 (GENE3D); IPR039512 (PFAM); G3DSA:1.20.120.520 (GENE3D); IPR012312 (PFAM); IPR008913 (PFAM); IPR013083 (G3DSA:3.30.40.GENE3D); G3DSA:1.20.120.520 (GENE3D); mobidb-lite (MOBIDB_LITE); mobidb-lite (MOBIDB_LITE); mobidb-lite (MOBIDB_LITE); PTHR21319 (PANTHER); PTHR21319:SF31 (PANTHER); IPR017921 (PROSITE_PROFILES); IPR001841 (PROSITE_PROFILES); IPR008913 (PROSITE_PROFILES); cd16464 …	F:GO:0008270	F:zinc ion binding
TaCHYR16.7	zinc finger protein BRUTUS-like	1095	20	98.09	6	P:GO:0030163; P:GO:0036211; P:GO:0055065; F:GO:0016740; F:GO:0140096; C:GO:0005634	P:protein catabolic process; P:protein modification process; P:metal ion homeostasis; F:transferase activity; F:catalytic activity, acting on a protein; C:nucleus	EC:2	Transferases	IPR012312 (PFAM); IPR039512 (PFAM); IPR008913 (PFAM); G3DSA:2.20.28.10 (GENE3D); IPR013083 (G3DSA:3.30.40.GENE3D); G3DSA:1.20.120.520 (GENE3D); G3DSA:1.20.120.520 (GENE3D); mobidb-lite (MOBIDB_LITE); mobidb-lite (MOBIDB_LITE); mobidb-lite (MOBIDB_LITE); PTHR21319:SF31 (PANTHER); PTHR21319 (PANTHER); IPR017921 (PROSITE_PROFILES); IPR001841 (PROSITE_PROFILES); IPR008913 (PROSITE_PROFILES); cd12108 …	F:GO:0008270	F:zinc ion binding
TaCHYR16.8	zinc finger protein BRUTUS-like	898	20	98.89	1	P:GO:0055065	P:metal ion homeostasis			G3DSA:2.20.28.10 (GENE3D); IPR012312 (PFAM); IPR039512 (PFAM); G3DSA:1.20.120.520 (GENE3D); IPR008913 (PFAM); IPR013083 (G3DSA:3.30.40.GENE3D); G3DSA:1.20.120.520 (GENE3D); mobidb-lite (MOBIDB_LITE); mobidb-lite (MOBIDB_LITE); mobidb-lite (MOBIDB_LITE); PTHR21319:SF31 (PANTHER); PTHR21319 (PANTHER); IPR008913 (PROSITE_PROFILES); IPR001841 (PROSITE_PROFILES); IPR017921 (PROSITE_PROFILES); cd12108 …	F:GO:0008270	F:zinc ion binding
TaCHYR16.9	zinc finger protein BRUTUS-like	908	20	98.48	1	P:GO:0055065	P:metal ion homeostasis			IPR039512 (PFAM); G3DSA:1.20.120.520 (GENE3D); IPR008913 (PFAM); IPR013083 (G3DSA:3.30.40.GENE3D); G3DSA:2.20.28.10 (GENE3D); IPR012312 (PFAM); mobidb-lite (MOBIDB_LITE); mobidb-lite (MOBIDB_LITE); mobidb-lite (MOBIDB_LITE); PTHR21319 (PANTHER); PTHR21319:SF31 (PANTHER); IPR001841 (PROSITE_PROFILES); IPR008913 (PROSITE_PROFILES); IPR017921 (PROSITE_PROFILES); cd12108 (CDD); cd16464 (CDD); SSF5785…	F:GO:0008270	F:zinc ion binding
TaCHYR17.1	zinc finger protein BRUTUS-like	1174	20	98.74	6	P:GO:0030163; P:GO:0036211; P:GO:0055065; F:GO:0016740; F:GO:0140096; C:GO:0005634	P:protein catabolic process; P:protein modification process; P:metal ion homeostasis; F:transferase activity; F:catalytic activity, acting on a protein; C:nucleus	EC:2	Transferases	G3DSA:2.20.28.10 (GENE3D); IPR039512 (PFAM); IPR012312 (PFAM); G3DSA:1.20.120.520 (GENE3D); G3DSA:1.20.120.520 (GENE3D); IPR013083 (G3DSA:3.30.40.GENE3D); IPR008913 (PFAM); mobidb-lite (MOBIDB_LITE); mobidb-lite (MOBIDB_LITE); mobidb-lite (MOBIDB_LITE); PTHR21319 (PANTHER); PTHR21319:SF31 (PANTHER); IPR008913 (PROSITE_PROFILES); IPR017921 (PROSITE_PROFILES); IPR001841 (PROSITE_PROFILES); cd16464 …	F:GO:0008270	F:zinc ion binding
TaCHYR17.10	zinc finger protein BRUTUS-like	1095	20	98.2	6	P:GO:0030163; P:GO:0036211; P:GO:0055065; F:GO:0016740; F:GO:0140096; C:GO:0005634	P:protein catabolic process; P:protein modification process; P:metal ion homeostasis; F:transferase activity; F:catalytic activity, acting on a protein; C:nucleus	EC:2	Transferases	G3DSA:1.20.120.520 (GENE3D); IPR008913 (PFAM); G3DSA:1.20.120.520 (GENE3D); IPR039512 (PFAM); IPR013083 (G3DSA:3.30.40.GENE3D); IPR012312 (PFAM); G3DSA:2.20.28.10 (GENE3D); mobidb-lite (MOBIDB_LITE); mobidb-lite (MOBIDB_LITE); mobidb-lite (MOBIDB_LITE); PTHR21319:SF31 (PANTHER); PTHR21319 (PANTHER); IPR017921 (PROSITE_PROFILES); IPR001841 (PROSITE_PROFILES); IPR008913 (PROSITE_PROFILES); cd12108 …	F:GO:0008270	F:zinc ion binding
TaCHYR17.12	zinc finger protein BRUTUS-like	898	20	99	1	P:GO:0055065	P:metal ion homeostasis			IPR012312 (PFAM); G3DSA:1.20.120.520 (GENE3D); IPR039512 (PFAM); G3DSA:2.20.28.10 (GENE3D); G3DSA:1.20.120.520 (GENE3D); IPR008913 (PFAM); IPR013083 (G3DSA:3.30.40.GENE3D); mobidb-lite (MOBIDB_LITE); mobidb-lite (MOBIDB_LITE); mobidb-lite (MOBIDB_LITE); PTHR21319:SF31 (PANTHER); PTHR21319 (PANTHER); IPR008913 (PROSITE_PROFILES); IPR001841 (PROSITE_PROFILES); IPR017921 (PROSITE_PROFILES); cd12108 …	F:GO:0008270	F:zinc ion binding
TaCHYR17.13	zinc finger protein BRUTUS-like	893	20	99.26	1	P:GO:0055065	P:metal ion homeostasis			IPR039512 (PFAM); IPR012312 (PFAM); IPR013083 (G3DSA:3.30.40.GENE3D); G3DSA:1.20.120.520 (GENE3D); IPR008913 (PFAM); G3DSA:2.20.28.10 (GENE3D); mobidb-lite (MOBIDB_LITE); mobidb-lite (MOBIDB_LITE); mobidb-lite (MOBIDB_LITE); PTHR21319:SF31 (PANTHER); PTHR21319 (PANTHER); IPR001841 (PROSITE_PROFILES); IPR008913 (PROSITE_PROFILES); IPR017921 (PROSITE_PROFILES); cd12108 (CDD); cd16464 (CDD); SSF5785…	F:GO:0008270	F:zinc ion binding
TaCHYR17.14	zinc finger protein BRUTUS-like	908	20	98.66	1	P:GO:0055065	P:metal ion homeostasis			IPR039512 (PFAM); G3DSA:1.20.120.520 (GENE3D); IPR008913 (PFAM); IPR013083 (G3DSA:3.30.40.GENE3D); G3DSA:2.20.28.10 (GENE3D); IPR012312 (PFAM); mobidb-lite (MOBIDB_LITE); mobidb-lite (MOBIDB_LITE); mobidb-lite (MOBIDB_LITE); PTHR21319 (PANTHER); PTHR21319:SF31 (PANTHER); IPR001841 (PROSITE_PROFILES); IPR008913 (PROSITE_PROFILES); IPR017921 (PROSITE_PROFILES); cd12108 (CDD); cd16464 (CDD); SSF5785…	F:GO:0008270	F:zinc ion binding
TaCHYR17.15	zinc finger protein BRUTUS-like	862	20	98.34	1	P:GO:0055065	P:metal ion homeostasis			IPR013083 (G3DSA:3.30.40.GENE3D); G3DSA:1.20.120.520 (GENE3D); IPR012312 (PFAM); G3DSA:2.20.28.10 (GENE3D); IPR008913 (PFAM); IPR039512 (PFAM); mobidb-lite (MOBIDB_LITE); mobidb-lite (MOBIDB_LITE); mobidb-lite (MOBIDB_LITE); PTHR21319:SF31 (PANTHER); PTHR21319 (PANTHER); IPR008913 (PROSITE_PROFILES); IPR017921 (PROSITE_PROFILES); IPR001841 (PROSITE_PROFILES); cd12108 (CDD); cd16464 (CDD); IPR0372…	F:GO:0008270	F:zinc ion binding
TaCHYR17.2	zinc finger protein BRUTUS-like	1181	20	98.91	6	P:GO:0030163; P:GO:0036211; P:GO:0055065; F:GO:0016740; F:GO:0140096; C:GO:0005634	P:protein catabolic process; P:protein modification process; P:metal ion homeostasis; F:transferase activity; F:catalytic activity, acting on a protein; C:nucleus	EC:2	Transferases	IPR008913 (PFAM); G3DSA:1.20.120.520 (GENE3D); G3DSA:1.20.120.520 (GENE3D); G3DSA:2.20.28.10 (GENE3D); IPR039512 (PFAM); IPR013083 (G3DSA:3.30.40.GENE3D); IPR012312 (PFAM); mobidb-lite (MOBIDB_LITE); mobidb-lite (MOBIDB_LITE); mobidb-lite (MOBIDB_LITE); PTHR21319:SF31 (PANTHER); PTHR21319 (PANTHER); IPR001841 (PROSITE_PROFILES); IPR008913 (PROSITE_PROFILES); IPR017921 (PROSITE_PROFILES); cd16464 …	F:GO:0008270	F:zinc ion binding
TaCHYR17.6	zinc finger protein BRUTUS-like	1216	20	97.26	6	P:GO:0030163; P:GO:0036211; P:GO:0055065; F:GO:0016740; F:GO:0140096; C:GO:0005634	P:protein catabolic process; P:protein modification process; P:metal ion homeostasis; F:transferase activity; F:catalytic activity, acting on a protein; C:nucleus	EC:2	Transferases	IPR013083 (G3DSA:3.30.40.GENE3D); IPR008913 (PFAM); G3DSA:1.20.120.520 (GENE3D); G3DSA:1.20.120.520 (GENE3D); G3DSA:2.20.28.10 (GENE3D); IPR039512 (PFAM); IPR012312 (PFAM); mobidb-lite (MOBIDB_LITE); mobidb-lite (MOBIDB_LITE); mobidb-lite (MOBIDB_LITE); PTHR21319 (PANTHER); PTHR21319:SF31 (PANTHER); IPR001841 (PROSITE_PROFILES); IPR008913 (PROSITE_PROFILES); IPR017921 (PROSITE_PROFILES); cd12108 …	F:GO:0008270	F:zinc ion binding
TaCHYR17.7	zinc finger protein BRUTUS-like	1237	20	98.5	6	P:GO:0030163; P:GO:0036211; P:GO:0055065; F:GO:0016740; F:GO:0140096; C:GO:0005634	P:protein catabolic process; P:protein modification process; P:metal ion homeostasis; F:transferase activity; F:catalytic activity, acting on a protein; C:nucleus	EC:2	Transferases	G3DSA:2.20.28.10 (GENE3D); G3DSA:1.20.120.520 (GENE3D); G3DSA:1.20.120.520 (GENE3D); IPR039512 (PFAM); IPR008913 (PFAM); IPR013083 (G3DSA:3.30.40.GENE3D); IPR012312 (PFAM); mobidb-lite (MOBIDB_LITE); mobidb-lite (MOBIDB_LITE); mobidb-lite (MOBIDB_LITE); PTHR21319 (PANTHER); PTHR21319:SF31 (PANTHER); IPR017921 (PROSITE_PROFILES); IPR001841 (PROSITE_PROFILES); IPR008913 (PROSITE_PROFILES); cd16464 …	F:GO:0008270	F:zinc ion binding
TaCHYR17.8	zinc finger protein BRUTUS-like	1245	20	78.69	6	P:GO:0030163; P:GO:0036211; P:GO:0055065; F:GO:0016740; F:GO:0140096; C:GO:0005634	P:protein catabolic process; P:protein modification process; P:metal ion homeostasis; F:transferase activity; F:catalytic activity, acting on a protein; C:nucleus	EC:2	Transferases	IPR008913 (PFAM); IPR012312 (PFAM); G3DSA:1.20.120.520 (GENE3D); G3DSA:2.20.28.10 (GENE3D); IPR039512 (PFAM); IPR013083 (G3DSA:3.30.40.GENE3D); mobidb-lite (MOBIDB_LITE); mobidb-lite (MOBIDB_LITE); mobidb-lite (MOBIDB_LITE); PTHR21319 (PANTHER); PTHR21319:SF31 (PANTHER); PTHR21319 (PANTHER); PTHR21319:SF31 (PANTHER); IPR001841 (PROSITE_PROFILES); IPR008913 (PROSITE_PROFILES); IPR017921 (PROSITE_P…	F:GO:0008270	F:zinc ion binding
TaCHYR18.1	zinc finger protein BRUTUS-like	1237	20	97.99	6	P:GO:0030163; P:GO:0036211; P:GO:0055065; F:GO:0016740; F:GO:0140096; C:GO:0005634	P:protein catabolic process; P:protein modification process; P:metal ion homeostasis; F:transferase activity; F:catalytic activity, acting on a protein; C:nucleus	EC:2	Transferases	IPR008913 (PFAM); G3DSA:2.20.28.10 (GENE3D); IPR012312 (PFAM); G3DSA:1.20.120.520 (GENE3D); G3DSA:1.20.120.520 (GENE3D); IPR039512 (PFAM); IPR013083 (G3DSA:3.30.40.GENE3D); mobidb-lite (MOBIDB_LITE); mobidb-lite (MOBIDB_LITE); mobidb-lite (MOBIDB_LITE); PTHR21319 (PANTHER); PTHR21319:SF31 (PANTHER); IPR008913 (PROSITE_PROFILES); IPR017921 (PROSITE_PROFILES); IPR001841 (PROSITE_PROFILES); cd16464 …	F:GO:0008270	F:zinc ion binding
TaCHYR18.10	zinc finger protein BRUTUS-like	827	20	98.86	6	P:GO:0030163; P:GO:0036211; P:GO:0055065; F:GO:0016740; F:GO:0140096; C:GO:0005634	P:protein catabolic process; P:protein modification process; P:metal ion homeostasis; F:transferase activity; F:catalytic activity, acting on a protein; C:nucleus	EC:2	Transferases	IPR013083 (G3DSA:3.30.40.GENE3D); IPR008913 (PFAM); IPR012312 (PFAM); G3DSA:1.20.120.520 (GENE3D); G3DSA:2.20.28.10 (GENE3D); IPR039512 (PFAM); mobidb-lite (MOBIDB_LITE); mobidb-lite (MOBIDB_LITE); mobidb-lite (MOBIDB_LITE); PTHR21319:SF31 (PANTHER); PTHR21319 (PANTHER); IPR008913 (PROSITE_PROFILES); IPR001841 (PROSITE_PROFILES); IPR017921 (PROSITE_PROFILES); cd16464 (CDD); cd12108 (CDD); SSF5785…	F:GO:0008270	F:zinc ion binding
TaCHYR18.8	zinc finger protein BRUTUS-like	893	20	98.81	1	P:GO:0055065	P:metal ion homeostasis			G3DSA:2.20.28.10 (GENE3D); G3DSA:1.20.120.520 (GENE3D); IPR012312 (PFAM); IPR039512 (PFAM); IPR008913 (PFAM); IPR013083 (G3DSA:3.30.40.GENE3D); mobidb-lite (MOBIDB_LITE); mobidb-lite (MOBIDB_LITE); mobidb-lite (MOBIDB_LITE); PTHR21319:SF31 (PANTHER); PTHR21319 (PANTHER); IPR001841 (PROSITE_PROFILES); IPR008913 (PROSITE_PROFILES); IPR017921 (PROSITE_PROFILES); cd12108 (CDD); cd16464 (CDD); SSF5785…	F:GO:0008270	F:zinc ion binding
TaCHYR18.9	zinc finger protein BRUTUS-like	862	20	98.24	1	P:GO:0055065	P:metal ion homeostasis			IPR039512 (PFAM); IPR013083 (G3DSA:3.30.40.GENE3D); G3DSA:1.20.120.520 (GENE3D); IPR012312 (PFAM); IPR008913 (PFAM); G3DSA:2.20.28.10 (GENE3D); mobidb-lite (MOBIDB_LITE); mobidb-lite (MOBIDB_LITE); mobidb-lite (MOBIDB_LITE); PTHR21319:SF31 (PANTHER); PTHR21319 (PANTHER); IPR008913 (PROSITE_PROFILES); IPR017921 (PROSITE_PROFILES); IPR001841 (PROSITE_PROFILES); cd12108 (CDD); cd16464 (CDD); IPR0372…	F:GO:0008270	F:zinc ion binding
TaCHYR2.1	E3 ubiquitin-protein ligase RZFP34-like	283	20	90.49	5	P:GO:0030163; P:GO:0036211; F:GO:0016740; F:GO:0140096; C:GO:0005634	P:protein catabolic process; P:protein modification process; F:transferase activity; F:catalytic activity, acting on a protein; C:nucleus	EC:2	Transferases	IPR001841 (SMART); IPR008913 (PFAM); G3DSA:2.20.28.10 (GENE3D); IPR039512 (PFAM); IPR013083 (G3DSA:3.30.40.GENE3D); PTHR21319 (PANTHER); PTHR21319:SF54 (PANTHER); IPR008913 (PROSITE_PROFILES); IPR017921 (PROSITE_PROFILES); IPR001841 (PROSITE_PROFILES); SSF57850 (SUPERFAMILY); IPR037275 (SUPERFAMILY); IPR037274 (SUPERFAMILY)	F:GO:0008270	F:zinc ion binding
TaCHYR2.2	E3 ubiquitin-protein ligase RZFP34-like	265	20	95.69	5	P:GO:0030163; P:GO:0036211; F:GO:0016740; F:GO:0140096; C:GO:0005634	P:protein catabolic process; P:protein modification process; F:transferase activity; F:catalytic activity, acting on a protein; C:nucleus	EC:2	Transferases	IPR001841 (SMART); IPR013083 (G3DSA:3.30.40.GENE3D); IPR039512 (PFAM); G3DSA:2.20.28.10 (GENE3D); IPR008913 (PFAM); PTHR21319:SF54 (PANTHER); PTHR21319 (PANTHER); IPR008913 (PROSITE_PROFILES); IPR017921 (PROSITE_PROFILES); IPR001841 (PROSITE_PROFILES); IPR037274 (SUPERFAMILY); SSF57850 (SUPERFAMILY); IPR037275 (SUPERFAMILY)	F:GO:0008270	F:zinc ion binding
TaCHYR2.3	E3 ubiquitin-protein ligase RZFP34-like	270	20	93.13	5	P:GO:0030163; P:GO:0036211; F:GO:0016740; F:GO:0140096; C:GO:0005634	P:protein catabolic process; P:protein modification process; F:transferase activity; F:catalytic activity, acting on a protein; C:nucleus	EC:2	Transferases	IPR001841 (SMART); IPR013083 (G3DSA:3.30.40.GENE3D); IPR008913 (PFAM); G3DSA:2.20.28.10 (GENE3D); IPR039512 (PFAM); PTHR21319 (PANTHER); PTHR21319:SF54 (PANTHER); IPR008913 (PROSITE_PROFILES); IPR017921 (PROSITE_PROFILES); IPR001841 (PROSITE_PROFILES); SSF57850 (SUPERFAMILY); IPR037275 (SUPERFAMILY); IPR037274 (SUPERFAMILY)	F:GO:0008270	F:zinc ion binding
TaCHYR3.1	E3 ubiquitin-protein ligase RZFP34-like	254	20	92.62	5	P:GO:0030163; P:GO:0036211; F:GO:0016740; F:GO:0140096; C:GO:0005634	P:protein catabolic process; P:protein modification process; F:transferase activity; F:catalytic activity, acting on a protein; C:nucleus	EC:2	Transferases	IPR001841 (SMART); IPR039512 (PFAM); IPR008913 (PFAM); IPR013083 (G3DSA:3.30.40.GENE3D); G3DSA:2.20.28.10 (GENE3D); IPR027370 (PFAM); PTHR21319:SF54 (PANTHER); PTHR21319 (PANTHER); IPR008913 (PROSITE_PROFILES); IPR017921 (PROSITE_PROFILES); IPR001841 (PROSITE_PROFILES); IPR037274 (SUPERFAMILY); IPR037275 (SUPERFAMILY); SSF57850 (SUPERFAMILY)	F:GO:0008270	F:zinc ion binding
TaCHYR4.3	probable E3 ubiquitin-protein ligase RZFP34 isoform X1	279	20	92.33	3	P:GO:0044238; P:GO:0044260; F:GO:0008270	P:primary metabolic process; P:cellular macromolecule metabolic process; F:zinc ion binding			IPR001841 (SMART); IPR008913 (PFAM); IPR039512 (PFAM); IPR001841 (PFAM); IPR013083 (G3DSA:3.30.40.GENE3D); G3DSA:2.20.28.10 (GENE3D); PTHR21319 (PANTHER); PTHR21319:SF53 (PANTHER); IPR008913 (PROSITE_PROFILES); IPR017921 (PROSITE_PROFILES); IPR001841 (PROSITE_PROFILES); IPR037275 (SUPERFAMILY); IPR037274 (SUPERFAMILY); SSF57850 (SUPERFAMILY)	F:GO:0008270	F:zinc ion binding
TaCHYR5.1	probable E3 ubiquitin-protein ligase RZFP34 isoform X1	301	20	97.74	3	P:GO:0044238; P:GO:0044260; F:GO:0008270	P:primary metabolic process; P:cellular macromolecule metabolic process; F:zinc ion binding			IPR001841 (SMART); IPR001841 (PFAM); IPR008913 (PFAM); IPR013083 (G3DSA:3.30.40.GENE3D); G3DSA:2.20.28.10 (GENE3D); IPR039512 (PFAM); PTHR21319:SF53 (PANTHER); PTHR21319 (PANTHER); IPR001841 (PROSITE_PROFILES); IPR017921 (PROSITE_PROFILES); IPR008913 (PROSITE_PROFILES); IPR037274 (SUPERFAMILY); SSF57850 (SUPERFAMILY); IPR037275 (SUPERFAMILY)	F:GO:0008270	F:zinc ion binding
TaCHYR5.2	probable E3 ubiquitin-protein ligase RZFP34 isoform X1	267	20	97.26	5	P:GO:0030163; P:GO:0036211; F:GO:0016740; F:GO:0140096; C:GO:0005634	P:protein catabolic process; P:protein modification process; F:transferase activity; F:catalytic activity, acting on a protein; C:nucleus	EC:2	Transferases	IPR001841 (SMART); IPR001841 (PFAM); IPR008913 (PFAM); IPR013083 (G3DSA:3.30.40.GENE3D); PTHR21319 (PANTHER); PTHR21319:SF53 (PANTHER); IPR001841 (PROSITE_PROFILES); IPR017921 (PROSITE_PROFILES); IPR008913 (PROSITE_PROFILES); IPR037274 (SUPERFAMILY); SSF57850 (SUPERFAMILY); IPR037275 (SUPERFAMILY)	F:GO:0008270	F:zinc ion binding
TaCHYR5.3	probable E3 ubiquitin-protein ligase RZFP34 isoform X1	299	20	97.55	5	P:GO:0030163; P:GO:0036211; F:GO:0016740; F:GO:0140096; C:GO:0005634	P:protein catabolic process; P:protein modification process; F:transferase activity; F:catalytic activity, acting on a protein; C:nucleus	EC:2	Transferases	IPR001841 (SMART); IPR001841 (PFAM); IPR013083 (G3DSA:3.30.40.GENE3D); IPR008913 (PFAM); G3DSA:2.20.28.10 (GENE3D); IPR039512 (PFAM); PTHR21319 (PANTHER); PTHR21319:SF53 (PANTHER); IPR017921 (PROSITE_PROFILES); IPR008913 (PROSITE_PROFILES); IPR001841 (PROSITE_PROFILES); SSF57850 (SUPERFAMILY); IPR037275 (SUPERFAMILY); IPR037274 (SUPERFAMILY)	F:GO:0008270	F:zinc ion binding
TaCHYR5.4	probable E3 ubiquitin-protein ligase RZFP34 isoform X1	300	20	97.33	5	P:GO:0030163; P:GO:0036211; F:GO:0016740; F:GO:0140096; C:GO:0005634	P:protein catabolic process; P:protein modification process; F:transferase activity; F:catalytic activity, acting on a protein; C:nucleus	EC:2	Transferases	IPR001841 (SMART); IPR039512 (PFAM); IPR013083 (G3DSA:3.30.40.GENE3D); G3DSA:2.20.28.10 (GENE3D); IPR008913 (PFAM); IPR001841 (PFAM); PTHR21319 (PANTHER); PTHR21319:SF53 (PANTHER); IPR008913 (PROSITE_PROFILES); IPR017921 (PROSITE_PROFILES); IPR001841 (PROSITE_PROFILES); IPR037274 (SUPERFAMILY); SSF57850 (SUPERFAMILY); IPR037275 (SUPERFAMILY)	F:GO:0008270	F:zinc ion binding
TaCHYR6.1	probable E3 ubiquitin-protein ligase RZFP34 isoform X1	327	20	96.33	5	P:GO:0030163; P:GO:0036211; F:GO:0016740; F:GO:0140096; C:GO:0005634	P:protein catabolic process; P:protein modification process; F:transferase activity; F:catalytic activity, acting on a protein; C:nucleus	EC:2	Transferases	IPR001841 (SMART); G3DSA:2.20.28.10 (GENE3D); IPR013083 (G3DSA:3.30.40.GENE3D); IPR039512 (PFAM); IPR001841 (PFAM); IPR008913 (PFAM); PTHR21319 (PANTHER); PTHR21319:SF53 (PANTHER); IPR001841 (PROSITE_PROFILES); IPR017921 (PROSITE_PROFILES); IPR008913 (PROSITE_PROFILES); SSF57850 (SUPERFAMILY); IPR037275 (SUPERFAMILY); IPR037274 (SUPERFAMILY)	F:GO:0008270	F:zinc ion binding
TaCHYR6.2	probable E3 ubiquitin-protein ligase RZFP34	317	20	95.97	5	P:GO:0030163; P:GO:0036211; F:GO:0016740; F:GO:0140096; C:GO:0005634	P:protein catabolic process; P:protein modification process; F:transferase activity; F:catalytic activity, acting on a protein; C:nucleus	EC:2	Transferases	IPR001841 (SMART); IPR001841 (PFAM); IPR008913 (PFAM); IPR013083 (G3DSA:3.30.40.GENE3D); IPR039512 (PFAM); G3DSA:2.20.28.10 (GENE3D); PTHR21319:SF53 (PANTHER); PTHR21319 (PANTHER); IPR017921 (PROSITE_PROFILES); IPR008913 (PROSITE_PROFILES); IPR001841 (PROSITE_PROFILES); IPR037275 (SUPERFAMILY); IPR037274 (SUPERFAMILY); SSF57850 (SUPERFAMILY)	F:GO:0008270	F:zinc ion binding
TaCHYR6.3	probable E3 ubiquitin-protein ligase RZFP34 isoform X1	299	20	97.96	3	P:GO:0044238; P:GO:0044260; F:GO:0008270	P:primary metabolic process; P:cellular macromolecule metabolic process; F:zinc ion binding			IPR001841 (SMART); IPR013083 (G3DSA:3.30.40.GENE3D); IPR001841 (PFAM); IPR008913 (PFAM); G3DSA:2.20.28.10 (GENE3D); IPR039512 (PFAM); PTHR21319 (PANTHER); PTHR21319:SF53 (PANTHER); IPR008913 (PROSITE_PROFILES); IPR001841 (PROSITE_PROFILES); IPR017921 (PROSITE_PROFILES); SSF57850 (SUPERFAMILY); IPR037274 (SUPERFAMILY); IPR037275 (SUPERFAMILY)	F:GO:0008270	F:zinc ion binding
TaCHYR6.4	probable E3 ubiquitin-protein ligase RZFP34 isoform X1	300	20	97.7	5	P:GO:0030163; P:GO:0036211; F:GO:0016740; F:GO:0140096; C:GO:0005634	P:protein catabolic process; P:protein modification process; F:transferase activity; F:catalytic activity, acting on a protein; C:nucleus	EC:2	Transferases	IPR001841 (SMART); IPR039512 (PFAM); IPR013083 (G3DSA:3.30.40.GENE3D); G3DSA:2.20.28.10 (GENE3D); IPR001841 (PFAM); IPR008913 (PFAM); PTHR21319:SF53 (PANTHER); PTHR21319 (PANTHER); IPR001841 (PROSITE_PROFILES); IPR017921 (PROSITE_PROFILES); IPR008913 (PROSITE_PROFILES); IPR037274 (SUPERFAMILY); IPR037275 (SUPERFAMILY); SSF57850 (SUPERFAMILY)	F:GO:0008270	F:zinc ion binding
TaCHYR7.1	E3 ubiquitin-protein ligase SRFP1 isoform X1	261	20	93.37	6	P:GO:0030163; P:GO:0036211; F:GO:0016740; F:GO:0140096; C:GO:0005634; C:GO:0005737	P:protein catabolic process; P:protein modification process; F:transferase activity; F:catalytic activity, acting on a protein; C:nucleus; C:cytoplasm	EC:2	Transferases	IPR001841 (SMART); IPR008913 (PFAM); IPR013083 (G3DSA:3.30.40.GENE3D); G3DSA:2.20.28.10 (GENE3D); IPR039512 (PFAM); IPR001841 (PFAM); PTHR21319:SF13 (PANTHER); PTHR21319 (PANTHER); IPR017921 (PROSITE_PROFILES); IPR008913 (PROSITE_PROFILES); IPR001841 (PROSITE_PROFILES); SSF57850 (SUPERFAMILY); IPR037274 (SUPERFAMILY); IPR037275 (SUPERFAMILY)	F:GO:0008270	F:zinc ion binding
TaCHYR7.2	E3 ubiquitin-protein ligase SRFP1	245	20	93.31	6	P:GO:0030163; P:GO:0036211; F:GO:0016740; F:GO:0140096; C:GO:0005634; C:GO:0005737	P:protein catabolic process; P:protein modification process; F:transferase activity; F:catalytic activity, acting on a protein; C:nucleus; C:cytoplasm	EC:2	Transferases	IPR001841 (SMART); IPR013083 (G3DSA:3.30.40.GENE3D); IPR008913 (PFAM); IPR001841 (PFAM); PTHR21319 (PANTHER); PTHR21319:SF13 (PANTHER); IPR017921 (PROSITE_PROFILES); IPR008913 (PROSITE_PROFILES); IPR001841 (PROSITE_PROFILES); IPR037274 (SUPERFAMILY); SSF57850 (SUPERFAMILY); IPR037275 (SUPERFAMILY)	F:GO:0008270	F:zinc ion binding
TaCHYR8.1	E3 ubiquitin-protein ligase SRFP1 isoform X1	302	20	82.97	6	P:GO:0030163; P:GO:0036211; F:GO:0016740; F:GO:0140096; C:GO:0005634; C:GO:0005737	P:protein catabolic process; P:protein modification process; F:transferase activity; F:catalytic activity, acting on a protein; C:nucleus; C:cytoplasm	EC:2	Transferases	IPR001841 (SMART); IPR008913 (PFAM); IPR039512 (PFAM); IPR013083 (G3DSA:3.30.40.GENE3D); G3DSA:2.20.28.10 (GENE3D); IPR001841 (PFAM); PTHR21319 (PANTHER); PTHR21319:SF13 (PANTHER); IPR008913 (PROSITE_PROFILES); IPR001841 (PROSITE_PROFILES); IPR017921 (PROSITE_PROFILES); SSF57850 (SUPERFAMILY); IPR037274 (SUPERFAMILY); IPR037275 (SUPERFAMILY)	F:GO:0008270	F:zinc ion binding
TaCHYR8.2	E3 ubiquitin-protein ligase SRFP1 isoform X1	259	20	93.9	6	P:GO:0030163; P:GO:0036211; F:GO:0016740; F:GO:0140096; C:GO:0005634; C:GO:0005737	P:protein catabolic process; P:protein modification process; F:transferase activity; F:catalytic activity, acting on a protein; C:nucleus; C:cytoplasm	EC:2	Transferases	IPR001841 (SMART); IPR039512 (PFAM); IPR008913 (PFAM); IPR013083 (G3DSA:3.30.40.GENE3D); IPR001841 (PFAM); G3DSA:2.20.28.10 (GENE3D); PTHR21319 (PANTHER); PTHR21319:SF13 (PANTHER); IPR008913 (PROSITE_PROFILES); IPR001841 (PROSITE_PROFILES); IPR017921 (PROSITE_PROFILES); IPR037274 (SUPERFAMILY); IPR037275 (SUPERFAMILY); SSF57850 (SUPERFAMILY)	F:GO:0008270	F:zinc ion binding
TaCHYR9.1	E3 ubiquitin-protein ligase SRFP1 isoform X1	249	20	90.83	6	P:GO:0030163; P:GO:0036211; F:GO:0016740; F:GO:0140096; C:GO:0005634; C:GO:0005737	P:protein catabolic process; P:protein modification process; F:transferase activity; F:catalytic activity, acting on a protein; C:nucleus; C:cytoplasm	EC:2	Transferases	IPR001841 (SMART); IPR039512 (PFAM); IPR008913 (PFAM); IPR001841 (PFAM); IPR013083 (G3DSA:3.30.40.GENE3D); G3DSA:2.20.28.10 (GENE3D); PTHR21319 (PANTHER); PTHR21319:SF13 (PANTHER); IPR008913 (PROSITE_PROFILES); IPR001841 (PROSITE_PROFILES); IPR017921 (PROSITE_PROFILES); SSF57850 (SUPERFAMILY); IPR037274 (SUPERFAMILY); IPR037275 (SUPERFAMILY)	F:GO:0008270	F:zinc ion binding
TaCHYR9.2	E3 ubiquitin-protein ligase SRFP1 isoform X1	259	20	93.56	6	P:GO:0030163; P:GO:0036211; F:GO:0016740; F:GO:0140096; C:GO:0005634; C:GO:0005737	P:protein catabolic process; P:protein modification process; F:transferase activity; F:catalytic activity, acting on a protein; C:nucleus; C:cytoplasm	EC:2	Transferases	IPR001841 (SMART); IPR001841 (PFAM); IPR039512 (PFAM); IPR013083 (G3DSA:3.30.40.GENE3D); IPR008913 (PFAM); G3DSA:2.20.28.10 (GENE3D); PTHR21319 (PANTHER); PTHR21319:SF13 (PANTHER); IPR008913 (PROSITE_PROFILES); IPR001841 (PROSITE_PROFILES); IPR017921 (PROSITE_PROFILES); SSF57850 (SUPERFAMILY); IPR037275 (SUPERFAMILY); IPR037274 (SUPERFAMILY)	F:GO:0008270	F:zinc ion binding
