# Supplementary material for: Genome-wide analysis and functional characterization of CHYR gene family associated with abiotic stress tolerance in bread wheat (Triticum aestivum L.)
Source: BMC Plant Biol. 2022 Apr 20;22:204. doi: 10.1186/s12870-022-03589-7 (PMC9019960; doi:10.1186/s12870-022-03589-7)
Supplement: Supplementary file 10 — Additional file 10: Table S7. The protein-protein interaction network between TaCHYRs and other proteins in wheat [file 12870_2022_3589_MOESM10_ESM.xlsx]

## Sheet: Sheet1
Table S7. The protein-protein interaction network between TaCHYRs and other proteins in wheat.
Node1	Node2	Homology	Coexpression	Experimentally determined interaction	Database annotated	Automated textmining	Combined score
TaCHYR1.3	TaCHYR12.1	0.944	0.091	0	0.938	0.28	0.942
TaCHYR1.3	TaCHYR8.1	0.93	0.091	0	0.938	0.28	0.942
TaCHYR1.3	TaCHYR9.2	0.938	0.091	0	0.938	0.28	0.942
TaCHYR1.3	Traes_4DS_A31760D9D.2 (E3 ubiquitin-protein ligase)	0.914	0.091	0	0.938	0.28	0.942
TaCHYR1.3	Traes_5BS_03E7ACFEE.2 (E3 ubiquitin-protein ligase)	0.95	0.091	0	0.938	0.28	0.941
TaCHYR1.3	Traes_5DS_D15319260.1 (E3 ubiquitin-protein ligase)	0.937	0.091	0	0.938	0.28	0.942
TaCHYR12.1	TaCHYR3.1	0.944	0.091	0	0.938	0.28	0.942
TaCHYR12.1	TaCHYR6.2	0.941	0.091	0	0.938	0.28	0.942
TaCHYR12.1	TaCHYR6.4	0.942	0.091	0	0.938	0.28	0.942
TaCHYR12.1	Traes_1BL_3431E1CF5.2 (E3 ubiquitin-protein ligase)	0.887	0.091	0	0.938	0.28	0.942
TaCHYR12.1	Traes_3AL_63E53F065.2 (E3 ubiquitin-protein ligase)	0.942	0.091	0	0.938	0.28	0.942
TaCHYR3.1	TaCHYR8.1	0.93	0.091	0	0.938	0.28	0.942
TaCHYR3.1	TaCHYR9.2	0.937	0.091	0	0.938	0.28	0.942
TaCHYR3.1	Traes_4DS_A31760D9D.2 (E3 ubiquitin-protein ligase)	0.914	0.091	0	0.938	0.28	0.942
TaCHYR3.1	Traes_5BS_03E7ACFEE.2 (E3 ubiquitin-protein ligase)	0.949	0.091	0	0.938	0.28	0.941
TaCHYR3.1	Traes_5DS_D15319260.1 (E3 ubiquitin-protein ligase)	0.937	0.091	0	0.938	0.28	0.942
TaCHYR6.2	TaCHYR8.1	0.915	0.091	0	0.938	0.28	0.942
TaCHYR6.2	TaCHYR9.2	0.939	0.091	0	0.938	0.28	0.942
TaCHYR6.2	Traes_4DS_A31760D9D.2 (E3 ubiquitin-protein ligase)	0.891	0.091	0	0.938	0.28	0.942
TaCHYR6.2	Traes_5BS_03E7ACFEE.2 (E3 ubiquitin-protein ligase)	0.945	0.091	0	0.938	0.28	0.942
TaCHYR6.2	Traes_5DS_D15319260.1 (E3 ubiquitin-protein ligase)	0.903	0.091	0	0.938	0.28	0.942
TaCHYR6.4	TaCHYR8.1	0.919	0.091	0	0.938	0.28	0.942
TaCHYR6.4	TaCHYR9.2	0.94	0.091	0	0.938	0.28	0.942
TaCHYR6.4	Traes_4DS_A31760D9D.2 (E3 ubiquitin-protein ligase)	0.895	0.091	0	0.938	0.28	0.942
TaCHYR6.4	Traes_5BS_03E7ACFEE.2 (E3 ubiquitin-protein ligase)	0.945	0.091	0	0.938	0.28	0.942
TaCHYR6.4	Traes_5DS_D15319260.1 (E3 ubiquitin-protein ligase)	0.902	0.091	0	0.938	0.28	0.942
TaCHYR8.1	Traes_1BL_3431E1CF5.2 (E3 ubiquitin-protein ligase)	0.697	0.091	0	0.938	0.28	0.945
TaCHYR8.1	Traes_3AL_63E53F065.2 (E3 ubiquitin-protein ligase)	0.916	0.091	0	0.938	0.28	0.942
TaCHYR9.2	Traes_1BL_3431E1CF5.2 (E3 ubiquitin-protein ligase)	0.759	0.091	0	0.938	0.28	0.944
TaCHYR9.2	Traes_3AL_63E53F065.2 (E3 ubiquitin-protein ligase)	0.939	0.091	0	0.938	0.28	0.942
Traes_1BL_3431E1CF5.2	Traes_4DS_A31760D9D.2 (E3 ubiquitin-protein ligase)	0.745	0.091	0	0.938	0.28	0.944
Traes_1BL_3431E1CF5.2	Traes_5BS_03E7ACFEE.2 (E3 ubiquitin-protein ligase)	0.905	0.091	0	0.938	0.28	0.942
Traes_1BL_3431E1CF5.2	Traes_5DS_D15319260.1 (E3 ubiquitin-protein ligase)	0.942	0.091	0	0.938	0.28	0.942
Traes_3AL_63E53F065.2	Traes_4DS_A31760D9D.2 (E3 ubiquitin-protein ligase)	0.892	0.091	0	0.938	0.28	0.942
Traes_3AL_63E53F065.2	Traes_5BS_03E7ACFEE.2 (E3 ubiquitin-protein ligase)	0.945	0.091	0	0.938	0.28	0.942
Traes_3AL_63E53F065.2	Traes_5DS_D15319260.1 (E3 ubiquitin-protein ligase)	0.903	0.091	0	0.938	0.28	0.942
