# Supplementary material for: Genome-wide analysis and functional characterization of CHYR gene family associated with abiotic stress tolerance in bread wheat (Triticum aestivum L.)
Source: BMC Plant Biol. 2022 Apr 20;22:204. doi: 10.1186/s12870-022-03589-7 (PMC9019960; doi:10.1186/s12870-022-03589-7)
Supplement: Supplementary file 11 — Additional file 11: Table S8. The regulatory network between the putative miRNAs and their targeted wheat CHYR genes [file 12870_2022_3589_MOESM11_ESM.xlsx]

## Sheet: psRNATargetJob-1643561217129717
Table S8. The regulatory network between the putative miRNAs and their targeted wheat CHYR genes.
miRNA_Acc.	Target_Acc.	Expectation	UPE$	miRNA_start	miRNA_end	Target_start	Target_end	miRNA_aligned_fragment	alignment	Target_aligned_fragment	Inhibition	Multiplicity
tae-miR1120a	TaCHYR17.1	4	-1	1	24	4176	4199	ACAUUCUUAUAUUAUGAGACGGAG	:.::: :::::::::::: ::	GCCUGUCCCAUAAUAUAAGAUCGU	Cleavage	1
tae-miR1120a	TaCHYR17.10	4	-1	1	24	3805	3828	ACAUUCUUAUAUUAUGAGACGGAG	:.::: :::::::::::: ::	GCCUGUCCCAUAAUAUAAGAUCGU	Cleavage	1
tae-miR1120a	TaCHYR17.12	4	-1	1	24	3214	3237	ACAUUCUUAUAUUAUGAGACGGAG	:.::: :::::::::::: ::	GCCUGUCCCAUAAUAUAAGAUCGU	Cleavage	1
tae-miR1120a	TaCHYR17.13	4	-1	1	24	3199	3222	ACAUUCUUAUAUUAUGAGACGGAG	:.::: :::::::::::: ::	GCCUGUCCCAUAAUAUAAGAUCGU	Cleavage	1
tae-miR1120a	TaCHYR17.14	4	-1	1	24	3244	3267	ACAUUCUUAUAUUAUGAGACGGAG	:.::: :::::::::::: ::	GCCUGUCCCAUAAUAUAAGAUCGU	Cleavage	1
tae-miR1120a	TaCHYR17.15	4	-1	1	24	3106	3129	ACAUUCUUAUAUUAUGAGACGGAG	:.::: :::::::::::: ::	GCCUGUCCCAUAAUAUAAGAUCGU	Cleavage	1
tae-miR1120a	TaCHYR17.2	4	-1	1	24	4145	4168	ACAUUCUUAUAUUAUGAGACGGAG	:.::: :::::::::::: ::	GCCUGUCCCAUAAUAUAAGAUCGU	Cleavage	1
tae-miR1120a	TaCHYR17.6	4	-1	1	24	4260	4283	ACAUUCUUAUAUUAUGAGACGGAG	:.::: :::::::::::: ::	GCCUGUCCCAUAAUAUAAGAUCGU	Cleavage	1
tae-miR1120a	TaCHYR17.7	4	-1	1	24	4458	4481	ACAUUCUUAUAUUAUGAGACGGAG	:.::: :::::::::::: ::	GCCUGUCCCAUAAUAUAAGAUCGU	Cleavage	1
tae-miR1120a	TaCHYR17.8	4	-1	1	24	4482	4505	ACAUUCUUAUAUUAUGAGACGGAG	:.::: :::::::::::: ::	GCCUGUCCCAUAAUAUAAGAUCGU	Cleavage	1
tae-miR1120b-3p	TaCHYR17.1	1.5	-1	1	21	4176	4196	UUCUUAUAUUGUGGGACAGAG	::::::::.:::::::::	GCCUGUCCCAUAAUAUAAGAU	Cleavage	1
tae-miR1120b-3p	TaCHYR17.10	1.5	-1	1	21	3805	3825	UUCUUAUAUUGUGGGACAGAG	::::::::.:::::::::	GCCUGUCCCAUAAUAUAAGAU	Cleavage	1
tae-miR1120b-3p	TaCHYR17.12	1.5	-1	1	21	3214	3234	UUCUUAUAUUGUGGGACAGAG	::::::::.:::::::::	GCCUGUCCCAUAAUAUAAGAU	Cleavage	1
tae-miR1120b-3p	TaCHYR17.13	1.5	-1	1	21	3199	3219	UUCUUAUAUUGUGGGACAGAG	::::::::.:::::::::	GCCUGUCCCAUAAUAUAAGAU	Cleavage	1
tae-miR1120b-3p	TaCHYR17.14	1.5	-1	1	21	3244	3264	UUCUUAUAUUGUGGGACAGAG	::::::::.:::::::::	GCCUGUCCCAUAAUAUAAGAU	Cleavage	1
tae-miR1120b-3p	TaCHYR17.15	1.5	-1	1	21	3106	3126	UUCUUAUAUUGUGGGACAGAG	::::::::.:::::::::	GCCUGUCCCAUAAUAUAAGAU	Cleavage	1
tae-miR1120b-3p	TaCHYR17.2	1.5	-1	1	21	4145	4165	UUCUUAUAUUGUGGGACAGAG	::::::::.:::::::::	GCCUGUCCCAUAAUAUAAGAU	Cleavage	1
tae-miR1120b-3p	TaCHYR17.6	1.5	-1	1	21	4260	4280	UUCUUAUAUUGUGGGACAGAG	::::::::.:::::::::	GCCUGUCCCAUAAUAUAAGAU	Cleavage	1
tae-miR1120b-3p	TaCHYR17.7	1.5	-1	1	21	4458	4478	UUCUUAUAUUGUGGGACAGAG	::::::::.:::::::::	GCCUGUCCCAUAAUAUAAGAU	Cleavage	1
tae-miR1120b-3p	TaCHYR17.8	1.5	-1	1	21	4482	4502	UUCUUAUAUUGUGGGACAGAG	::::::::.:::::::::	GCCUGUCCCAUAAUAUAAGAU	Cleavage	1
tae-miR1120b-3p	TaCHYR18.1	2.5	-1	1	21	4464	4484	UUCUUAUAUUGUGGGACAGAG	: ::::::.:::::::::	GCCCGUCCCAUAAUAUAAGAU	Cleavage	1
tae-miR1120b-3p	TaCHYR18.10	2.5	-1	1	21	3001	3021	UUCUUAUAUUGUGGGACAGAG	: ::::::.:::::::::	GCCCGUCCCAUAAUAUAAGAU	Cleavage	1
tae-miR1120b-3p	TaCHYR18.8	2.5	-1	1	21	3199	3219	UUCUUAUAUUGUGGGACAGAG	: ::::::.:::::::::	GCCCGUCCCAUAAUAUAAGAU	Cleavage	1
tae-miR1120b-3p	TaCHYR18.9	2.5	-1	1	21	3106	3126	UUCUUAUAUUGUGGGACAGAG	: ::::::.:::::::::	GCCCGUCCCAUAAUAUAAGAU	Cleavage	1
tae-miR1122b-3p	TaCHYR11.1	4.5	-1	1	21	1264	1285	AGACUUAUAUGUAGG-AACGGA	:::: :.::: :.:::::::	AGCGUUGCUUACCUGUAAGUCU	Translation	1
tae-miR1122b-3p	TaCHYR11.2	4.5	-1	1	21	1261	1282	AGACUUAUAUGUAGG-AACGGA	:::: :.::: :.:::::::	AGCGUUGCUUACCUGUAAGUCU	Translation	1
tae-miR1122c-3p	TaCHYR17.1	3	-1	1	21	4175	4195	UCUAAUAUUAUGGGACGGAGG	:.:::::::::::: :::	CGCCUGUCCCAUAAUAUAAGA	Cleavage	1
tae-miR1122c-3p	TaCHYR17.10	3	-1	1	21	3804	3824	UCUAAUAUUAUGGGACGGAGG	:.:::::::::::: :::	CGCCUGUCCCAUAAUAUAAGA	Cleavage	1
tae-miR1122c-3p	TaCHYR17.12	3	-1	1	21	3213	3233	UCUAAUAUUAUGGGACGGAGG	:.:::::::::::: :::	CGCCUGUCCCAUAAUAUAAGA	Cleavage	1
tae-miR1122c-3p	TaCHYR17.13	3	-1	1	21	3198	3218	UCUAAUAUUAUGGGACGGAGG	:.:::::::::::: :::	CGCCUGUCCCAUAAUAUAAGA	Cleavage	1
tae-miR1122c-3p	TaCHYR17.14	3	-1	1	21	3243	3263	UCUAAUAUUAUGGGACGGAGG	:.:::::::::::: :::	CGCCUGUCCCAUAAUAUAAGA	Cleavage	1
tae-miR1122c-3p	TaCHYR17.15	3	-1	1	21	3105	3125	UCUAAUAUUAUGGGACGGAGG	:.:::::::::::: :::	CGCCUGUCCCAUAAUAUAAGA	Cleavage	1
tae-miR1122c-3p	TaCHYR17.2	3	-1	1	21	4144	4164	UCUAAUAUUAUGGGACGGAGG	:.:::::::::::: :::	CGCCUGUCCCAUAAUAUAAGA	Cleavage	1
tae-miR1122c-3p	TaCHYR17.6	3	-1	1	21	4259	4279	UCUAAUAUUAUGGGACGGAGG	:.:::::::::::: :::	CGCCUGUCCCAUAAUAUAAGA	Cleavage	1
tae-miR1122c-3p	TaCHYR17.7	3	-1	1	21	4457	4477	UCUAAUAUUAUGGGACGGAGG	:.:::::::::::: :::	CGCCUGUCCCAUAAUAUAAGA	Cleavage	1
tae-miR1122c-3p	TaCHYR17.8	3	-1	1	21	4481	4501	UCUAAUAUUAUGGGACGGAGG	:.:::::::::::: :::	CGCCUGUCCCAUAAUAUAAGA	Cleavage	1
tae-miR1122c-3p	TaCHYR18.1	2.5	-1	1	21	4463	4483	UCUAAUAUUAUGGGACGGAGG	:::::::::::::: :::	CGCCCGUCCCAUAAUAUAAGA	Cleavage	1
tae-miR1122c-3p	TaCHYR18.10	2.5	-1	1	21	3000	3020	UCUAAUAUUAUGGGACGGAGG	:::::::::::::: :::	CGCCCGUCCCAUAAUAUAAGA	Cleavage	1
tae-miR1122c-3p	TaCHYR18.8	2.5	-1	1	21	3198	3218	UCUAAUAUUAUGGGACGGAGG	:::::::::::::: :::	CGCCCGUCCCAUAAUAUAAGA	Cleavage	1
tae-miR1122c-3p	TaCHYR18.9	2.5	-1	1	21	3105	3125	UCUAAUAUUAUGGGACGGAGG	:::::::::::::: :::	CGCCCGUCCCAUAAUAUAAGA	Cleavage	1
tae-miR1127b-3p	TaCHYR17.1	5	-1	1	21	1263	1283	ACAAGUAUUUCUGGACGGAGG	:.::. : :::::.: .::::	CUUCUAUACAGAAGUCUUUGU	Cleavage	1
tae-miR1127b-3p	TaCHYR17.10	5	-1	1	21	847	867	ACAAGUAUUUCUGGACGGAGG	:.::. : :::::.: .::::	CUUCUAUACAGAAGUCUUUGU	Cleavage	1
tae-miR1127b-3p	TaCHYR17.12	5	-1	1	21	301	321	ACAAGUAUUUCUGGACGGAGG	:.::. : :::::.: .::::	CUUCUAUACAGAAGUCUUUGU	Cleavage	1
tae-miR1127b-3p	TaCHYR17.13	5	-1	1	21	286	306	ACAAGUAUUUCUGGACGGAGG	:.::. : :::::.: .::::	CUUCUAUACAGAAGUCUUUGU	Cleavage	1
tae-miR1127b-3p	TaCHYR17.14	5	-1	1	21	286	306	ACAAGUAUUUCUGGACGGAGG	:.::. : :::::.: .::::	CUUCUAUACAGAAGUCUUUGU	Cleavage	1
tae-miR1127b-3p	TaCHYR17.15	5	-1	1	21	193	213	ACAAGUAUUUCUGGACGGAGG	:.::. : :::::.: .::::	CUUCUAUACAGAAGUCUUUGU	Cleavage	1
tae-miR1127b-3p	TaCHYR17.2	5	-1	1	21	1232	1252	ACAAGUAUUUCUGGACGGAGG	:.::. : :::::.: .::::	CUUCUAUACAGAAGUCUUUGU	Cleavage	1
tae-miR1127b-3p	TaCHYR17.6	5	-1	1	21	1410	1430	ACAAGUAUUUCUGGACGGAGG	:.::. : :::::.: .::::	CUUCUAUACAGAAGUCUUUGU	Cleavage	1
tae-miR1127b-3p	TaCHYR17.7	5	-1	1	21	1545	1565	ACAAGUAUUUCUGGACGGAGG	:.::. : :::::.: .::::	CUUCUAUACAGAAGUCUUUGU	Cleavage	1
tae-miR1127b-3p	TaCHYR17.8	5	-1	1	21	1545	1565	ACAAGUAUUUCUGGACGGAGG	:.::. : :::::.: .::::	CUUCUAUACAGAAGUCUUUGU	Cleavage	1
tae-miR1127b-3p	TaCHYR18.1	5	-1	1	21	1551	1571	ACAAGUAUUUCUGGACGGAGG	:.::. : :::::.: .::::	CUUCUAUACAGAAGUCUUUGU	Cleavage	1
tae-miR1127b-3p	TaCHYR18.10	5	-1	1	21	88	108	ACAAGUAUUUCUGGACGGAGG	:.::. : :::::.: .::::	CUUCUAUACAGAAGUCUUUGU	Cleavage	1
tae-miR1127b-3p	TaCHYR18.8	5	-1	1	21	286	306	ACAAGUAUUUCUGGACGGAGG	:.::. : :::::.: .::::	CUUCUAUACAGAAGUCUUUGU	Cleavage	1
tae-miR1127b-3p	TaCHYR18.9	5	-1	1	21	193	213	ACAAGUAUUUCUGGACGGAGG	:.::. : :::::.: .::::	CUUCUAUACAGAAGUCUUUGU	Cleavage	1
tae-miR1129	TaCHYR5.2	4.5	-1	1	24	229	252	CAGCGAGCCAGCGGAGACCGGCAG	: :.:::.::: :::::::::	GUUCUGGUUUCCUGUGGCUCGCUC	Translation	1
tae-miR1129	TaCHYR5.3	4.5	-1	1	24	157	180	CAGCGAGCCAGCGGAGACCGGCAG	: :.:::.::: :::::::::	GUUCUGGUUUCCUGUGGCUCGCUC	Translation	1
tae-miR1130b-3p	TaCHYR17.1	1.5	-1	1	21	4175	4195	UCUUAUAUUAUGGGACGGAGG	:.::::::::::::::::	CGCCUGUCCCAUAAUAUAAGA	Cleavage	1
tae-miR1130b-3p	TaCHYR17.10	1.5	-1	1	21	3804	3824	UCUUAUAUUAUGGGACGGAGG	:.::::::::::::::::	CGCCUGUCCCAUAAUAUAAGA	Cleavage	1
tae-miR1130b-3p	TaCHYR17.12	1.5	-1	1	21	3213	3233	UCUUAUAUUAUGGGACGGAGG	:.::::::::::::::::	CGCCUGUCCCAUAAUAUAAGA	Cleavage	1
tae-miR1130b-3p	TaCHYR17.13	1.5	-1	1	21	3198	3218	UCUUAUAUUAUGGGACGGAGG	:.::::::::::::::::	CGCCUGUCCCAUAAUAUAAGA	Cleavage	1
tae-miR1130b-3p	TaCHYR17.14	1.5	-1	1	21	3243	3263	UCUUAUAUUAUGGGACGGAGG	:.::::::::::::::::	CGCCUGUCCCAUAAUAUAAGA	Cleavage	1
tae-miR1130b-3p	TaCHYR17.15	1.5	-1	1	21	3105	3125	UCUUAUAUUAUGGGACGGAGG	:.::::::::::::::::	CGCCUGUCCCAUAAUAUAAGA	Cleavage	1
tae-miR1130b-3p	TaCHYR17.2	1.5	-1	1	21	4144	4164	UCUUAUAUUAUGGGACGGAGG	:.::::::::::::::::	CGCCUGUCCCAUAAUAUAAGA	Cleavage	1
tae-miR1130b-3p	TaCHYR17.6	1.5	-1	1	21	4259	4279	UCUUAUAUUAUGGGACGGAGG	:.::::::::::::::::	CGCCUGUCCCAUAAUAUAAGA	Cleavage	1
tae-miR1130b-3p	TaCHYR17.7	1.5	-1	1	21	4457	4477	UCUUAUAUUAUGGGACGGAGG	:.::::::::::::::::	CGCCUGUCCCAUAAUAUAAGA	Cleavage	1
tae-miR1130b-3p	TaCHYR17.8	1.5	-1	1	21	4481	4501	UCUUAUAUUAUGGGACGGAGG	:.::::::::::::::::	CGCCUGUCCCAUAAUAUAAGA	Cleavage	1
tae-miR1130b-3p	TaCHYR18.1	1	-1	1	21	4463	4483	UCUUAUAUUAUGGGACGGAGG	::::::::::::::::::	CGCCCGUCCCAUAAUAUAAGA	Cleavage	1
tae-miR1130b-3p	TaCHYR18.10	1	-1	1	21	3000	3020	UCUUAUAUUAUGGGACGGAGG	::::::::::::::::::	CGCCCGUCCCAUAAUAUAAGA	Cleavage	1
tae-miR1130b-3p	TaCHYR18.8	1	-1	1	21	3198	3218	UCUUAUAUUAUGGGACGGAGG	::::::::::::::::::	CGCCCGUCCCAUAAUAUAAGA	Cleavage	1
tae-miR1130b-3p	TaCHYR18.9	1	-1	1	21	3105	3125	UCUUAUAUUAUGGGACGGAGG	::::::::::::::::::	CGCCCGUCCCAUAAUAUAAGA	Cleavage	1
tae-miR159a	TaCHYR6.1	4	-1	1	21	1637	1656	UUUGGAUUGAAGGGAGCUCUG	.::.:: :.::::.::.::::	UAGGGC-CUCUUCGAUUCAAA	Cleavage	1
tae-miR159a	TaCHYR6.2	4	-1	1	21	1607	1626	UUUGGAUUGAAGGGAGCUCUG	.::.:: :.::::.::.::::	UAGGGC-CUCUUCGAUUCAAA	Cleavage	1
tae-miR159a	TaCHYR6.3	4	-1	1	21	1750	1769	UUUGGAUUGAAGGGAGCUCUG	.::.:: :.::::.::.::::	UAGGGC-CUCUUCGAUUCAAA	Cleavage	1
tae-miR159a	TaCHYR6.4	4	-1	1	21	2629	2648	UUUGGAUUGAAGGGAGCUCUG	.::.:: :.::::.::.::::	UAGGGC-CUCUUCGAUUCAAA	Cleavage	1
tae-miR159b	TaCHYR6.1	4	-1	1	21	1637	1656	UUUGGAUUGAAGGGAGCUCUG	.::.:: :.::::.::.::::	UAGGGC-CUCUUCGAUUCAAA	Cleavage	1
tae-miR159b	TaCHYR6.2	4	-1	1	21	1607	1626	UUUGGAUUGAAGGGAGCUCUG	.::.:: :.::::.::.::::	UAGGGC-CUCUUCGAUUCAAA	Cleavage	1
tae-miR159b	TaCHYR6.3	4	-1	1	21	1750	1769	UUUGGAUUGAAGGGAGCUCUG	.::.:: :.::::.::.::::	UAGGGC-CUCUUCGAUUCAAA	Cleavage	1
tae-miR159b	TaCHYR6.4	4	-1	1	21	2629	2648	UUUGGAUUGAAGGGAGCUCUG	.::.:: :.::::.::.::::	UAGGGC-CUCUUCGAUUCAAA	Cleavage	1
tae-miR2275-3p	TaCHYR13.1	4	-1	1	22	1261	1282	UUUGGUUUCCUCCAAUAUCUCG	::::: :::::::::. .:.	UCAGAUAAUGGAGGAAAUGGAG	Cleavage	1
tae-miR2275-3p	TaCHYR13.2	4	-1	1	22	1336	1357	UUUGGUUUCCUCCAAUAUCUCG	::::: :::::::::. .:.	UCAGAUAAUGGAGGAAAUGGAG	Cleavage	1
tae-miR2275-3p	TaCHYR13.3	4	-1	1	22	1392	1413	UUUGGUUUCCUCCAAUAUCUCG	::::: :::::::::. .:.	UCAGAUAAUGGAGGAAAUGGAG	Cleavage	1
tae-miR2275-3p	TaCHYR14.1	4	-1	1	22	1245	1266	UUUGGUUUCCUCCAAUAUCUCG	::::: :::::::::. .:.	UCAGAUAAUGGAGGAAAUGGAG	Cleavage	1
tae-miR2275-3p	TaCHYR15.1	4	-1	1	22	1293	1314	UUUGGUUUCCUCCAAUAUCUCG	::::: :::::::::. .:.	UCAGAUAAUGGAGGAAAUGGAG	Cleavage	1
tae-miR2275-3p	TaCHYR16.10	4.5	-1	1	22	2465	2486	UUUGGUUUCCUCCAAUAUCUCG	::::: :::::: ::...:.	UCAGAUAAUGGAGGCAAUUGAG	Cleavage	1
tae-miR2275-3p	TaCHYR16.11	4.5	-1	1	22	2372	2393	UUUGGUUUCCUCCAAUAUCUCG	::::: :::::: ::...:.	UCAGAUAAUGGAGGCAAUUGAG	Cleavage	1
tae-miR2275-3p	TaCHYR16.5	4.5	-1	1	22	2497	2518	UUUGGUUUCCUCCAAUAUCUCG	::::: :::::: ::...:.	UCAGAUAAUGGAGGCAAUUGAG	Cleavage	1
tae-miR2275-3p	TaCHYR16.7	4.5	-1	1	22	1115	1136	UUUGGUUUCCUCCAAUAUCUCG	::::: :::::: ::...:.	UCAGAUAAUGGAGGCAAUUGAG	Cleavage	1
tae-miR2275-3p	TaCHYR16.8	4.5	-1	1	22	2480	2501	UUUGGUUUCCUCCAAUAUCUCG	::::: :::::: ::...:.	UCAGAUAAUGGAGGCAAUUGAG	Cleavage	1
tae-miR2275-3p	TaCHYR16.9	4.5	-1	1	22	2465	2486	UUUGGUUUCCUCCAAUAUCUCG	::::: :::::: ::...:.	UCAGAUAAUGGAGGCAAUUGAG	Cleavage	1
tae-miR2275-3p	TaCHYR17.1	4.5	-1	1	22	1166	1187	UUUGGUUUCCUCCAAUAUCUCG	::::: :::::: ::...:.	UCAGAUAAUGGAGGCAAUUGAG	Cleavage	1
tae-miR2275-3p	TaCHYR17.10	4.5	-1	1	22	750	771	UUUGGUUUCCUCCAAUAUCUCG	::::: :::::: ::...:.	UCAGAUAAUGGAGGCAAUUGAG	Cleavage	1
tae-miR2275-3p	TaCHYR17.12	4.5	-1	1	22	204	225	UUUGGUUUCCUCCAAUAUCUCG	::::: :::::: ::...:.	UCAGAUAAUGGAGGCAAUUGAG	Cleavage	1
tae-miR2275-3p	TaCHYR17.13	4.5	-1	1	22	189	210	UUUGGUUUCCUCCAAUAUCUCG	::::: :::::: ::...:.	UCAGAUAAUGGAGGCAAUUGAG	Cleavage	1
tae-miR2275-3p	TaCHYR17.14	4.5	-1	1	22	189	210	UUUGGUUUCCUCCAAUAUCUCG	::::: :::::: ::...:.	UCAGAUAAUGGAGGCAAUUGAG	Cleavage	1
tae-miR2275-3p	TaCHYR17.15	4.5	-1	1	22	96	117	UUUGGUUUCCUCCAAUAUCUCG	::::: :::::: ::...:.	UCAGAUAAUGGAGGCAAUUGAG	Cleavage	1
tae-miR2275-3p	TaCHYR17.2	4.5	-1	1	22	1135	1156	UUUGGUUUCCUCCAAUAUCUCG	::::: :::::: ::...:.	UCAGAUAAUGGAGGCAAUUGAG	Cleavage	1
tae-miR2275-3p	TaCHYR17.6	4.5	-1	1	22	1313	1334	UUUGGUUUCCUCCAAUAUCUCG	::::: :::::: ::...:.	UCAGAUAAUGGAGGCAAUUGAG	Cleavage	1
tae-miR2275-3p	TaCHYR17.7	4.5	-1	1	22	1448	1469	UUUGGUUUCCUCCAAUAUCUCG	::::: :::::: ::...:.	UCAGAUAAUGGAGGCAAUUGAG	Cleavage	1
tae-miR2275-3p	TaCHYR17.8	4.5	-1	1	22	1448	1469	UUUGGUUUCCUCCAAUAUCUCG	::::: :::::: ::...:.	UCAGAUAAUGGAGGCAAUUGAG	Cleavage	1
tae-miR5048-5p	TaCHYR16.10	4.5	-1	1	22	5093	5114	UUUGCAGGUUUUAGGUCUAAGU	::: ::: ::.:::.:::	GUCUAGUGCUAUAAUCUGUAAA	Translation	1
tae-miR5048-5p	TaCHYR16.11	4.5	-1	1	22	5000	5021	UUUGCAGGUUUUAGGUCUAAGU	::: ::: ::.:::.:::	GUCUAGUGCUAUAAUCUGUAAA	Translation	1
tae-miR5048-5p	TaCHYR16.5	4.5	-1	1	22	5125	5146	UUUGCAGGUUUUAGGUCUAAGU	::: ::: ::.:::.:::	GUCUAGUGCUAUAAUCUGUAAA	Translation	1
tae-miR5048-5p	TaCHYR16.7	4.5	-1	1	22	3788	3809	UUUGCAGGUUUUAGGUCUAAGU	::: ::: ::.:::.:::	GUCUAGUGCUAUAAUCUGUAAA	Translation	1
tae-miR5048-5p	TaCHYR16.8	4.5	-1	1	22	5108	5129	UUUGCAGGUUUUAGGUCUAAGU	::: ::: ::.:::.:::	GUCUAGUGCUAUAAUCUGUAAA	Translation	1
tae-miR5048-5p	TaCHYR16.9	4.5	-1	1	22	5138	5159	UUUGCAGGUUUUAGGUCUAAGU	::: ::: ::.:::.:::	GUCUAGUGCUAUAAUCUGUAAA	Translation	1
tae-miR5048-5p	TaCHYR17.1	4.5	-1	1	22	3794	3815	UUUGCAGGUUUUAGGUCUAAGU	::: ::: ::.:::.:::	GUCUAGUGCUAUAAUCUGUAAA	Translation	1
tae-miR5048-5p	TaCHYR17.10	4.5	-1	1	22	3423	3444	UUUGCAGGUUUUAGGUCUAAGU	::: ::: ::.:::.:::	GUCUAGUGCUAUAAUCUGUAAA	Translation	1
tae-miR5048-5p	TaCHYR17.12	4.5	-1	1	22	2832	2853	UUUGCAGGUUUUAGGUCUAAGU	::: ::: ::.:::.:::	GUCUAGUGCUAUAAUCUGUAAA	Translation	1
tae-miR5048-5p	TaCHYR17.13	4.5	-1	1	22	2817	2838	UUUGCAGGUUUUAGGUCUAAGU	::: ::: ::.:::.:::	GUCUAGUGCUAUAAUCUGUAAA	Translation	1
tae-miR5048-5p	TaCHYR17.14	4.5	-1	1	22	2862	2883	UUUGCAGGUUUUAGGUCUAAGU	::: ::: ::.:::.:::	GUCUAGUGCUAUAAUCUGUAAA	Translation	1
tae-miR5048-5p	TaCHYR17.15	4.5	-1	1	22	2724	2745	UUUGCAGGUUUUAGGUCUAAGU	::: ::: ::.:::.:::	GUCUAGUGCUAUAAUCUGUAAA	Translation	1
tae-miR5048-5p	TaCHYR17.2	4.5	-1	1	22	3763	3784	UUUGCAGGUUUUAGGUCUAAGU	::: ::: ::.:::.:::	GUCUAGUGCUAUAAUCUGUAAA	Translation	1
tae-miR5048-5p	TaCHYR17.6	4.5	-1	1	22	3878	3899	UUUGCAGGUUUUAGGUCUAAGU	::: ::: ::.:::.:::	GUCUAGUGCUAUAAUCUGUAAA	Translation	1
tae-miR5048-5p	TaCHYR17.7	4.5	-1	1	22	4076	4097	UUUGCAGGUUUUAGGUCUAAGU	::: ::: ::.:::.:::	GUCUAGUGCUAUAAUCUGUAAA	Translation	1
tae-miR5048-5p	TaCHYR17.8	4.5	-1	1	22	4100	4121	UUUGCAGGUUUUAGGUCUAAGU	::: ::: ::.:::.:::	GUCUAGUGCUAUAAUCUGUAAA	Translation	1
tae-miR5048-5p	TaCHYR18.1	5	-1	1	22	4083	4104	UUUGCAGGUUUUAGGUCUAAGU	:.: ::: ::.:::.:::	GUCUGGUGCUAUAAUCUGUAAA	Translation	1
tae-miR5048-5p	TaCHYR18.10	5	-1	1	22	2620	2641	UUUGCAGGUUUUAGGUCUAAGU	:.: ::: ::.:::.:::	GUCUGGUGCUAUAAUCUGUAAA	Translation	1
tae-miR5048-5p	TaCHYR18.8	5	-1	1	22	2818	2839	UUUGCAGGUUUUAGGUCUAAGU	:.: ::: ::.:::.:::	GUCUGGUGCUAUAAUCUGUAAA	Translation	1
tae-miR5048-5p	TaCHYR18.9	5	-1	1	22	2725	2746	UUUGCAGGUUUUAGGUCUAAGU	:.: ::: ::.:::.:::	GUCUGGUGCUAUAAUCUGUAAA	Translation	1
tae-miR9652-5p	TaCHYR13.1	5	-1	1	22	2195	2216	CCUGUUUGUCAUUAAGUUUCUU	:::.:: :::::::::	UACACCCUUGAUCACAAACAGG	Translation	1
tae-miR9652-5p	TaCHYR13.2	5	-1	1	22	2270	2291	CCUGUUUGUCAUUAAGUUUCUU	:::.:: :::::::::	UACACCCUUGAUCACAAACAGG	Translation	1
tae-miR9652-5p	TaCHYR13.3	5	-1	1	22	2326	2347	CCUGUUUGUCAUUAAGUUUCUU	:::.:: :::::::::	UACACCCUUGAUCACAAACAGG	Translation	1
tae-miR9652-5p	TaCHYR14.1	5	-1	1	22	2179	2200	CCUGUUUGUCAUUAAGUUUCUU	:::.:: :::::::::	UACACCCUUGAUCACAAACAGG	Translation	1
tae-miR9652-5p	TaCHYR15.1	5	-1	1	22	2227	2248	CCUGUUUGUCAUUAAGUUUCUU	:::.:: :::::::::	UACACCCUUGAUCACAAACAGG	Translation	1
tae-miR9652-5p	TaCHYR17.1	5	-1	1	22	798	819	CCUGUUUGUCAUUAAGUUUCUU	.::. ::::::... ::::	ACAGAAUCUAAUGAUGGUCAGG	Cleavage	1
tae-miR9652-5p	TaCHYR17.10	5	-1	1	22	382	403	CCUGUUUGUCAUUAAGUUUCUU	.::. ::::::... ::::	ACAGAAUCUAAUGAUGGUCAGG	Cleavage	1
tae-miR9652-5p	TaCHYR17.2	5	-1	1	22	767	788	CCUGUUUGUCAUUAAGUUUCUU	.::. ::::::... ::::	ACAGAAUCUAAUGAUGGUCAGG	Cleavage	1
tae-miR9652-5p	TaCHYR17.6	5	-1	1	22	945	966	CCUGUUUGUCAUUAAGUUUCUU	.::. ::::::... ::::	ACAGAAUCUAAUGAUGGUCAGG	Cleavage	1
tae-miR9652-5p	TaCHYR17.7	5	-1	1	22	1080	1101	CCUGUUUGUCAUUAAGUUUCUU	.::. ::::::... ::::	ACAGAAUCUAAUGAUGGUCAGG	Cleavage	1
tae-miR9652-5p	TaCHYR17.8	5	-1	1	22	1080	1101	CCUGUUUGUCAUUAAGUUUCUU	.::. ::::::... ::::	ACAGAAUCUAAUGAUGGUCAGG	Cleavage	1
tae-miR9657a-3p	TaCHYR1.2	4.5	-1	1	21	373	393	UGUGCUUCCUCGUCGAACGGU	: : :: :::::::.:..::	AGCAUUACACGAGGAGGUGCA	Cleavage	1
tae-miR9657a-3p	TaCHYR1.3	4.5	-1	1	21	373	393	UGUGCUUCCUCGUCGAACGGU	: : :: :::::::.:..::	AGCAUUACACGAGGAGGUGCA	Cleavage	1
tae-miR9657a-3p	TaCHYR16.10	5	-1	1	21	2633	2653	UGUGCUUCCUCGUCGAACGGU	::.: :::.:::::.:::.	ACUGAGCGAUGAGGAGGCAUC	Cleavage	1
tae-miR9657a-3p	TaCHYR16.11	5	-1	1	21	2540	2560	UGUGCUUCCUCGUCGAACGGU	::.: :::.:::::.:::.	ACUGAGCGAUGAGGAGGCAUC	Cleavage	1
tae-miR9657a-3p	TaCHYR16.5	5	-1	1	21	2665	2685	UGUGCUUCCUCGUCGAACGGU	::.: :::.:::::.:::.	ACUGAGCGAUGAGGAGGCAUC	Cleavage	1
tae-miR9657a-3p	TaCHYR16.7	5	-1	1	21	1283	1303	UGUGCUUCCUCGUCGAACGGU	::.: :::.:::::.:::.	ACUGAGCGAUGAGGAGGCAUC	Cleavage	1
tae-miR9657a-3p	TaCHYR16.8	5	-1	1	21	2648	2668	UGUGCUUCCUCGUCGAACGGU	::.: :::.:::::.:::.	ACUGAGCGAUGAGGAGGCAUC	Cleavage	1
tae-miR9657a-3p	TaCHYR16.9	5	-1	1	21	2633	2653	UGUGCUUCCUCGUCGAACGGU	::.: :::.:::::.:::.	ACUGAGCGAUGAGGAGGCAUC	Cleavage	1
tae-miR9657a-3p	TaCHYR17.1	5	-1	1	21	1334	1354	UGUGCUUCCUCGUCGAACGGU	::.: :::.:::::.:::.	ACUGAGCGAUGAGGAGGCAUC	Cleavage	2
tae-miR9657a-3p	TaCHYR17.1	4	-1	1	21	2257	2277	UGUGCUUCCUCGUCGAACGGU	:::::: ::::::.:::	UUGAUUCGACUAGGAAGUACA	Translation	2
tae-miR9657a-3p	TaCHYR17.10	5	-1	1	21	918	938	UGUGCUUCCUCGUCGAACGGU	::.: :::.:::::.:::.	ACUGAGCGAUGAGGAGGCAUC	Cleavage	2
tae-miR9657a-3p	TaCHYR17.10	4	-1	1	21	1841	1861	UGUGCUUCCUCGUCGAACGGU	:::::: ::::::.:::	UUGAUUCGACUAGGAAGUACA	Translation	2
tae-miR9657a-3p	TaCHYR17.12	5	-1	1	21	372	392	UGUGCUUCCUCGUCGAACGGU	::.: :::.:::::.:::.	ACUGAGCGAUGAGGAGGCAUC	Cleavage	2
tae-miR9657a-3p	TaCHYR17.12	4	-1	1	21	1295	1315	UGUGCUUCCUCGUCGAACGGU	:::::: ::::::.:::	UUGAUUCGACUAGGAAGUACA	Translation	2
tae-miR9657a-3p	TaCHYR17.13	5	-1	1	21	357	377	UGUGCUUCCUCGUCGAACGGU	::.: :::.:::::.:::.	ACUGAGCGAUGAGGAGGCAUC	Cleavage	2
tae-miR9657a-3p	TaCHYR17.13	4	-1	1	21	1280	1300	UGUGCUUCCUCGUCGAACGGU	:::::: ::::::.:::	UUGAUUCGACUAGGAAGUACA	Translation	2
tae-miR9657a-3p	TaCHYR17.14	5	-1	1	21	357	377	UGUGCUUCCUCGUCGAACGGU	::.: :::.:::::.:::.	ACUGAGCGAUGAGGAGGCAUC	Cleavage	2
tae-miR9657a-3p	TaCHYR17.14	4	-1	1	21	1280	1300	UGUGCUUCCUCGUCGAACGGU	:::::: ::::::.:::	UUGAUUCGACUAGGAAGUACA	Translation	2
tae-miR9657a-3p	TaCHYR17.15	5	-1	1	21	264	284	UGUGCUUCCUCGUCGAACGGU	::.: :::.:::::.:::.	ACUGAGCGAUGAGGAGGCAUC	Cleavage	2
tae-miR9657a-3p	TaCHYR17.15	4	-1	1	21	1187	1207	UGUGCUUCCUCGUCGAACGGU	:::::: ::::::.:::	UUGAUUCGACUAGGAAGUACA	Translation	2
tae-miR9657a-3p	TaCHYR17.2	5	-1	1	21	1303	1323	UGUGCUUCCUCGUCGAACGGU	::.: :::.:::::.:::.	ACUGAGCGAUGAGGAGGCAUC	Cleavage	2
tae-miR9657a-3p	TaCHYR17.2	4	-1	1	21	2226	2246	UGUGCUUCCUCGUCGAACGGU	:::::: ::::::.:::	UUGAUUCGACUAGGAAGUACA	Translation	2
tae-miR9657a-3p	TaCHYR17.6	5	-1	1	21	1481	1501	UGUGCUUCCUCGUCGAACGGU	::.: :::.:::::.:::.	ACUGAGCGAUGAGGAGGCAUC	Cleavage	2
tae-miR9657a-3p	TaCHYR17.6	4	-1	1	21	2341	2361	UGUGCUUCCUCGUCGAACGGU	:::::: ::::::.:::	UUGAUUCGACUAGGAAGUACA	Translation	2
tae-miR9657a-3p	TaCHYR17.7	5	-1	1	21	1616	1636	UGUGCUUCCUCGUCGAACGGU	::.: :::.:::::.:::.	ACUGAGCGAUGAGGAGGCAUC	Cleavage	2
tae-miR9657a-3p	TaCHYR17.7	4	-1	1	21	2539	2559	UGUGCUUCCUCGUCGAACGGU	:::::: ::::::.:::	UUGAUUCGACUAGGAAGUACA	Translation	2
tae-miR9657a-3p	TaCHYR17.8	5	-1	1	21	1616	1636	UGUGCUUCCUCGUCGAACGGU	::.: :::.:::::.:::.	ACUGAGCGAUGAGGAGGCAUC	Cleavage	2
tae-miR9657a-3p	TaCHYR17.8	4	-1	1	21	2563	2583	UGUGCUUCCUCGUCGAACGGU	:::::: ::::::.:::	UUGAUUCGACUAGGAAGUACA	Translation	2
tae-miR9657a-3p	TaCHYR18.1	5	-1	1	21	1622	1642	UGUGCUUCCUCGUCGAACGGU	::.: :::.:::::.:::.	ACUGAGCGAUGAGGAGGCAUC	Cleavage	1
tae-miR9657a-3p	TaCHYR18.10	5	-1	1	21	159	179	UGUGCUUCCUCGUCGAACGGU	::.: :::.:::::.:::.	ACUGAGCGAUGAGGAGGCAUC	Cleavage	1
tae-miR9657a-3p	TaCHYR18.8	5	-1	1	21	357	377	UGUGCUUCCUCGUCGAACGGU	::.: :::.:::::.:::.	ACUGAGCGAUGAGGAGGCAUC	Cleavage	1
tae-miR9657a-3p	TaCHYR18.9	5	-1	1	21	264	284	UGUGCUUCCUCGUCGAACGGU	::.: :::.:::::.:::.	ACUGAGCGAUGAGGAGGCAUC	Cleavage	1
tae-miR9657a-3p	TaCHYR2.1	4.5	-1	1	21	228	248	UGUGCUUCCUCGUCGAACGGU	: : :: :::::::.:..::	AGCAUUACACGAGGAGGUGCA	Cleavage	1
tae-miR9657a-3p	TaCHYR2.2	4.5	-1	1	21	228	248	UGUGCUUCCUCGUCGAACGGU	: : :: :::::::.:..::	AGCAUUACACGAGGAGGUGCA	Cleavage	1
tae-miR9657a-3p	TaCHYR2.3	4.5	-1	1	21	228	248	UGUGCUUCCUCGUCGAACGGU	: : :: :::::::.:..::	AGCAUUACACGAGGAGGUGCA	Cleavage	1
tae-miR9657a-3p	TaCHYR3.1	4.5	-1	1	21	194	214	UGUGCUUCCUCGUCGAACGGU	: : :: :::::::.:..::	AGCAUUACACGAGGAGGUGCA	Cleavage	1
tae-miR9657b-3p	TaCHYR16.10	5	-1	1	21	2633	2653	CGUGCUUCCUCGUCGAACGGU	::.: :::.:::::.:::.	ACUGAGCGAUGAGGAGGCAUC	Cleavage	1
tae-miR9657b-3p	TaCHYR16.11	5	-1	1	21	2540	2560	CGUGCUUCCUCGUCGAACGGU	::.: :::.:::::.:::.	ACUGAGCGAUGAGGAGGCAUC	Cleavage	1
tae-miR9657b-3p	TaCHYR16.5	5	-1	1	21	2665	2685	CGUGCUUCCUCGUCGAACGGU	::.: :::.:::::.:::.	ACUGAGCGAUGAGGAGGCAUC	Cleavage	1
tae-miR9657b-3p	TaCHYR16.7	5	-1	1	21	1283	1303	CGUGCUUCCUCGUCGAACGGU	::.: :::.:::::.:::.	ACUGAGCGAUGAGGAGGCAUC	Cleavage	1
tae-miR9657b-3p	TaCHYR16.8	5	-1	1	21	2648	2668	CGUGCUUCCUCGUCGAACGGU	::.: :::.:::::.:::.	ACUGAGCGAUGAGGAGGCAUC	Cleavage	1
tae-miR9657b-3p	TaCHYR16.9	5	-1	1	21	2633	2653	CGUGCUUCCUCGUCGAACGGU	::.: :::.:::::.:::.	ACUGAGCGAUGAGGAGGCAUC	Cleavage	1
tae-miR9657b-3p	TaCHYR17.1	5	-1	1	21	1334	1354	CGUGCUUCCUCGUCGAACGGU	::.: :::.:::::.:::.	ACUGAGCGAUGAGGAGGCAUC	Cleavage	2
tae-miR9657b-3p	TaCHYR17.1	5	-1	1	21	2257	2277	CGUGCUUCCUCGUCGAACGGU	:::::: ::::::.::	UUGAUUCGACUAGGAAGUACA	Translation	2
tae-miR9657b-3p	TaCHYR17.10	5	-1	1	21	918	938	CGUGCUUCCUCGUCGAACGGU	::.: :::.:::::.:::.	ACUGAGCGAUGAGGAGGCAUC	Cleavage	2
tae-miR9657b-3p	TaCHYR17.10	5	-1	1	21	1841	1861	CGUGCUUCCUCGUCGAACGGU	:::::: ::::::.::	UUGAUUCGACUAGGAAGUACA	Translation	2
tae-miR9657b-3p	TaCHYR17.12	5	-1	1	21	372	392	CGUGCUUCCUCGUCGAACGGU	::.: :::.:::::.:::.	ACUGAGCGAUGAGGAGGCAUC	Cleavage	2
tae-miR9657b-3p	TaCHYR17.12	5	-1	1	21	1295	1315	CGUGCUUCCUCGUCGAACGGU	:::::: ::::::.::	UUGAUUCGACUAGGAAGUACA	Translation	2
tae-miR9657b-3p	TaCHYR17.13	5	-1	1	21	357	377	CGUGCUUCCUCGUCGAACGGU	::.: :::.:::::.:::.	ACUGAGCGAUGAGGAGGCAUC	Cleavage	2
tae-miR9657b-3p	TaCHYR17.13	5	-1	1	21	1280	1300	CGUGCUUCCUCGUCGAACGGU	:::::: ::::::.::	UUGAUUCGACUAGGAAGUACA	Translation	2
tae-miR9657b-3p	TaCHYR17.14	5	-1	1	21	357	377	CGUGCUUCCUCGUCGAACGGU	::.: :::.:::::.:::.	ACUGAGCGAUGAGGAGGCAUC	Cleavage	2
tae-miR9657b-3p	TaCHYR17.14	5	-1	1	21	1280	1300	CGUGCUUCCUCGUCGAACGGU	:::::: ::::::.::	UUGAUUCGACUAGGAAGUACA	Translation	2
tae-miR9657b-3p	TaCHYR17.15	5	-1	1	21	264	284	CGUGCUUCCUCGUCGAACGGU	::.: :::.:::::.:::.	ACUGAGCGAUGAGGAGGCAUC	Cleavage	2
tae-miR9657b-3p	TaCHYR17.15	5	-1	1	21	1187	1207	CGUGCUUCCUCGUCGAACGGU	:::::: ::::::.::	UUGAUUCGACUAGGAAGUACA	Translation	2
tae-miR9657b-3p	TaCHYR17.2	5	-1	1	21	1303	1323	CGUGCUUCCUCGUCGAACGGU	::.: :::.:::::.:::.	ACUGAGCGAUGAGGAGGCAUC	Cleavage	2
tae-miR9657b-3p	TaCHYR17.2	5	-1	1	21	2226	2246	CGUGCUUCCUCGUCGAACGGU	:::::: ::::::.::	UUGAUUCGACUAGGAAGUACA	Translation	2
tae-miR9657b-3p	TaCHYR17.6	5	-1	1	21	1481	1501	CGUGCUUCCUCGUCGAACGGU	::.: :::.:::::.:::.	ACUGAGCGAUGAGGAGGCAUC	Cleavage	2
tae-miR9657b-3p	TaCHYR17.6	5	-1	1	21	2341	2361	CGUGCUUCCUCGUCGAACGGU	:::::: ::::::.::	UUGAUUCGACUAGGAAGUACA	Translation	2
tae-miR9657b-3p	TaCHYR17.7	5	-1	1	21	1616	1636	CGUGCUUCCUCGUCGAACGGU	::.: :::.:::::.:::.	ACUGAGCGAUGAGGAGGCAUC	Cleavage	2
tae-miR9657b-3p	TaCHYR17.7	5	-1	1	21	2539	2559	CGUGCUUCCUCGUCGAACGGU	:::::: ::::::.::	UUGAUUCGACUAGGAAGUACA	Translation	2
tae-miR9657b-3p	TaCHYR17.8	5	-1	1	21	1616	1636	CGUGCUUCCUCGUCGAACGGU	::.: :::.:::::.:::.	ACUGAGCGAUGAGGAGGCAUC	Cleavage	2
tae-miR9657b-3p	TaCHYR17.8	5	-1	1	21	2563	2583	CGUGCUUCCUCGUCGAACGGU	:::::: ::::::.::	UUGAUUCGACUAGGAAGUACA	Translation	2
tae-miR9657b-3p	TaCHYR18.1	5	-1	1	21	1622	1642	CGUGCUUCCUCGUCGAACGGU	::.: :::.:::::.:::.	ACUGAGCGAUGAGGAGGCAUC	Cleavage	1
tae-miR9657b-3p	TaCHYR18.10	5	-1	1	21	159	179	CGUGCUUCCUCGUCGAACGGU	::.: :::.:::::.:::.	ACUGAGCGAUGAGGAGGCAUC	Cleavage	1
tae-miR9657b-3p	TaCHYR18.8	5	-1	1	21	357	377	CGUGCUUCCUCGUCGAACGGU	::.: :::.:::::.:::.	ACUGAGCGAUGAGGAGGCAUC	Cleavage	1
tae-miR9657b-3p	TaCHYR18.9	5	-1	1	21	264	284	CGUGCUUCCUCGUCGAACGGU	::.: :::.:::::.:::.	ACUGAGCGAUGAGGAGGCAUC	Cleavage	1
tae-miR9657b-5p	TaCHYR10.2	5	-1	1	21	197	217	UUCGUCGGAGAAGCAUGUUGC	: :::. :::: :::::::	GGAACGCACUUCGCCGACGAC	Cleavage	1
tae-miR9657b-5p	TaCHYR12.1	5	-1	1	21	206	226	UUCGUCGGAGAAGCAUGUUGC	: :::. :::: :::::::	GGAACGCACUUCGCCGACGAC	Cleavage	1
tae-miR9657c-3p	TaCHYR16.10	5	-1	1	21	2633	2653	CGUGCUUCCUCGUCGAACGGU	::.: :::.:::::.:::.	ACUGAGCGAUGAGGAGGCAUC	Cleavage	1
tae-miR9657c-3p	TaCHYR16.11	5	-1	1	21	2540	2560	CGUGCUUCCUCGUCGAACGGU	::.: :::.:::::.:::.	ACUGAGCGAUGAGGAGGCAUC	Cleavage	1
tae-miR9657c-3p	TaCHYR16.5	5	-1	1	21	2665	2685	CGUGCUUCCUCGUCGAACGGU	::.: :::.:::::.:::.	ACUGAGCGAUGAGGAGGCAUC	Cleavage	1
tae-miR9657c-3p	TaCHYR16.7	5	-1	1	21	1283	1303	CGUGCUUCCUCGUCGAACGGU	::.: :::.:::::.:::.	ACUGAGCGAUGAGGAGGCAUC	Cleavage	1
tae-miR9657c-3p	TaCHYR16.8	5	-1	1	21	2648	2668	CGUGCUUCCUCGUCGAACGGU	::.: :::.:::::.:::.	ACUGAGCGAUGAGGAGGCAUC	Cleavage	1
tae-miR9657c-3p	TaCHYR16.9	5	-1	1	21	2633	2653	CGUGCUUCCUCGUCGAACGGU	::.: :::.:::::.:::.	ACUGAGCGAUGAGGAGGCAUC	Cleavage	1
tae-miR9657c-3p	TaCHYR17.1	5	-1	1	21	1334	1354	CGUGCUUCCUCGUCGAACGGU	::.: :::.:::::.:::.	ACUGAGCGAUGAGGAGGCAUC	Cleavage	2
tae-miR9657c-3p	TaCHYR17.1	5	-1	1	21	2257	2277	CGUGCUUCCUCGUCGAACGGU	:::::: ::::::.::	UUGAUUCGACUAGGAAGUACA	Translation	2
tae-miR9657c-3p	TaCHYR17.10	5	-1	1	21	918	938	CGUGCUUCCUCGUCGAACGGU	::.: :::.:::::.:::.	ACUGAGCGAUGAGGAGGCAUC	Cleavage	2
tae-miR9657c-3p	TaCHYR17.10	5	-1	1	21	1841	1861	CGUGCUUCCUCGUCGAACGGU	:::::: ::::::.::	UUGAUUCGACUAGGAAGUACA	Translation	2
tae-miR9657c-3p	TaCHYR17.12	5	-1	1	21	372	392	CGUGCUUCCUCGUCGAACGGU	::.: :::.:::::.:::.	ACUGAGCGAUGAGGAGGCAUC	Cleavage	2
tae-miR9657c-3p	TaCHYR17.12	5	-1	1	21	1295	1315	CGUGCUUCCUCGUCGAACGGU	:::::: ::::::.::	UUGAUUCGACUAGGAAGUACA	Translation	2
tae-miR9657c-3p	TaCHYR17.13	5	-1	1	21	357	377	CGUGCUUCCUCGUCGAACGGU	::.: :::.:::::.:::.	ACUGAGCGAUGAGGAGGCAUC	Cleavage	2
tae-miR9657c-3p	TaCHYR17.13	5	-1	1	21	1280	1300	CGUGCUUCCUCGUCGAACGGU	:::::: ::::::.::	UUGAUUCGACUAGGAAGUACA	Translation	2
tae-miR9657c-3p	TaCHYR17.14	5	-1	1	21	357	377	CGUGCUUCCUCGUCGAACGGU	::.: :::.:::::.:::.	ACUGAGCGAUGAGGAGGCAUC	Cleavage	2
tae-miR9657c-3p	TaCHYR17.14	5	-1	1	21	1280	1300	CGUGCUUCCUCGUCGAACGGU	:::::: ::::::.::	UUGAUUCGACUAGGAAGUACA	Translation	2
tae-miR9657c-3p	TaCHYR17.15	5	-1	1	21	264	284	CGUGCUUCCUCGUCGAACGGU	::.: :::.:::::.:::.	ACUGAGCGAUGAGGAGGCAUC	Cleavage	2
tae-miR9657c-3p	TaCHYR17.15	5	-1	1	21	1187	1207	CGUGCUUCCUCGUCGAACGGU	:::::: ::::::.::	UUGAUUCGACUAGGAAGUACA	Translation	2
tae-miR9657c-3p	TaCHYR17.2	5	-1	1	21	1303	1323	CGUGCUUCCUCGUCGAACGGU	::.: :::.:::::.:::.	ACUGAGCGAUGAGGAGGCAUC	Cleavage	2
tae-miR9657c-3p	TaCHYR17.2	5	-1	1	21	2226	2246	CGUGCUUCCUCGUCGAACGGU	:::::: ::::::.::	UUGAUUCGACUAGGAAGUACA	Translation	2
tae-miR9657c-3p	TaCHYR17.6	5	-1	1	21	1481	1501	CGUGCUUCCUCGUCGAACGGU	::.: :::.:::::.:::.	ACUGAGCGAUGAGGAGGCAUC	Cleavage	2
tae-miR9657c-3p	TaCHYR17.6	5	-1	1	21	2341	2361	CGUGCUUCCUCGUCGAACGGU	:::::: ::::::.::	UUGAUUCGACUAGGAAGUACA	Translation	2
tae-miR9657c-3p	TaCHYR17.7	5	-1	1	21	1616	1636	CGUGCUUCCUCGUCGAACGGU	::.: :::.:::::.:::.	ACUGAGCGAUGAGGAGGCAUC	Cleavage	2
tae-miR9657c-3p	TaCHYR17.7	5	-1	1	21	2539	2559	CGUGCUUCCUCGUCGAACGGU	:::::: ::::::.::	UUGAUUCGACUAGGAAGUACA	Translation	2
tae-miR9657c-3p	TaCHYR17.8	5	-1	1	21	1616	1636	CGUGCUUCCUCGUCGAACGGU	::.: :::.:::::.:::.	ACUGAGCGAUGAGGAGGCAUC	Cleavage	2
tae-miR9657c-3p	TaCHYR17.8	5	-1	1	21	2563	2583	CGUGCUUCCUCGUCGAACGGU	:::::: ::::::.::	UUGAUUCGACUAGGAAGUACA	Translation	2
tae-miR9657c-3p	TaCHYR18.1	5	-1	1	21	1622	1642	CGUGCUUCCUCGUCGAACGGU	::.: :::.:::::.:::.	ACUGAGCGAUGAGGAGGCAUC	Cleavage	1
tae-miR9657c-3p	TaCHYR18.10	5	-1	1	21	159	179	CGUGCUUCCUCGUCGAACGGU	::.: :::.:::::.:::.	ACUGAGCGAUGAGGAGGCAUC	Cleavage	1
tae-miR9657c-3p	TaCHYR18.8	5	-1	1	21	357	377	CGUGCUUCCUCGUCGAACGGU	::.: :::.:::::.:::.	ACUGAGCGAUGAGGAGGCAUC	Cleavage	1
tae-miR9657c-3p	TaCHYR18.9	5	-1	1	21	264	284	CGUGCUUCCUCGUCGAACGGU	::.: :::.:::::.:::.	ACUGAGCGAUGAGGAGGCAUC	Cleavage	1
tae-miR9661-5p	TaCHYR16.10	4.5	-1	1	21	1645	1665	UGAAGUAGAGCAGGGACCUCA	:: :.:.::::.::.: ::	CCAGCUUCUUGCUUUAUUACA	Cleavage	1
tae-miR9661-5p	TaCHYR16.11	4.5	-1	1	21	1645	1665	UGAAGUAGAGCAGGGACCUCA	:: :.:.::::.::.: ::	CCAGCUUCUUGCUUUAUUACA	Cleavage	1
tae-miR9661-5p	TaCHYR16.5	4.5	-1	1	21	1645	1665	UGAAGUAGAGCAGGGACCUCA	:: :.:.::::.::.: ::	CCAGCUUCUUGCUUUAUUACA	Cleavage	1
tae-miR9661-5p	TaCHYR16.7	4.5	-1	1	21	263	283	UGAAGUAGAGCAGGGACCUCA	:: :.:.::::.::.: ::	CCAGCUUCUUGCUUUAUUACA	Cleavage	1
tae-miR9661-5p	TaCHYR16.8	4.5	-1	1	21	1645	1665	UGAAGUAGAGCAGGGACCUCA	:: :.:.::::.::.: ::	CCAGCUUCUUGCUUUAUUACA	Cleavage	1
tae-miR9661-5p	TaCHYR16.9	4.5	-1	1	21	1645	1665	UGAAGUAGAGCAGGGACCUCA	:: :.:.::::.::.: ::	CCAGCUUCUUGCUUUAUUACA	Cleavage	1
tae-miR9661-5p	TaCHYR17.1	4.5	-1	1	21	314	334	UGAAGUAGAGCAGGGACCUCA	:: :.:.::::.::.: ::	CCAGCUUCUUGCUUUAUUACA	Cleavage	1
tae-miR9661-5p	TaCHYR17.2	4.5	-1	1	21	283	303	UGAAGUAGAGCAGGGACCUCA	:: :.:.::::.::.: ::	CCAGCUUCUUGCUUUAUUACA	Cleavage	1
tae-miR9661-5p	TaCHYR17.6	4.5	-1	1	21	461	481	UGAAGUAGAGCAGGGACCUCA	:: :.:.::::.::.: ::	CCAGCUUCUUGCUUUAUUACA	Cleavage	1
tae-miR9661-5p	TaCHYR17.7	4.5	-1	1	21	596	616	UGAAGUAGAGCAGGGACCUCA	:: :.:.::::.::.: ::	CCAGCUUCUUGCUUUAUUACA	Cleavage	1
tae-miR9661-5p	TaCHYR17.8	4.5	-1	1	21	596	616	UGAAGUAGAGCAGGGACCUCA	:: :.:.::::.::.: ::	CCAGCUUCUUGCUUUAUUACA	Cleavage	1
tae-miR9661-5p	TaCHYR18.1	4.5	-1	1	21	602	622	UGAAGUAGAGCAGGGACCUCA	:: :.:.::::.::.: ::	CCAGCUUCUUGCUUUAUUACA	Cleavage	1
tae-miR9663-5p	TaCHYR6.1	4.5	-1	1	21	1049	1069	AAGCGUAGUCGAACGAAUCUG	::::::::::: :::::.	GAGAUUCGUUCGUCUACGUGA	Cleavage	1
tae-miR9663-5p	TaCHYR6.2	4.5	-1	1	21	1019	1039	AAGCGUAGUCGAACGAAUCUG	::::::::::: :::::.	GAGAUUCGUUCGUCUACGUGA	Cleavage	1
tae-miR9663-5p	TaCHYR6.3	4.5	-1	1	21	1162	1182	AAGCGUAGUCGAACGAAUCUG	::::::::::: :::::.	GAGAUUCGUUCGUCUACGUGA	Cleavage	1
tae-miR9663-5p	TaCHYR6.4	4.5	-1	1	21	2041	2061	AAGCGUAGUCGAACGAAUCUG	::::::::::: :::::.	GAGAUUCGUUCGUCUACGUGA	Cleavage	1
tae-miR9664-3p	TaCHYR10.2	5	-1	1	21	993	1013	UUGCAGUCCUCGAUGUCGUAG	::::.::: :: :::::.	GAUCGACGUCGCGGCCUGCAG	Translation	1
tae-miR9664-3p	TaCHYR11.1	5	-1	1	21	992	1012	UUGCAGUCCUCGAUGUCGUAG	::::.::: :: :::::.	GAUCGACGUCGCGGCCUGCAG	Translation	1
tae-miR9664-3p	TaCHYR11.2	5	-1	1	21	989	1009	UUGCAGUCCUCGAUGUCGUAG	::::.::: :: :::::.	GAUCGACGUCGCGGCCUGCAG	Translation	1
tae-miR9664-3p	TaCHYR12.1	5	-1	1	21	1002	1022	UUGCAGUCCUCGAUGUCGUAG	::::.::: :: :::::.	GAUCGACGUCGCGGCCUGCAG	Translation	1
tae-miR9676-5p	TaCHYR14.1	5	-1	1	22	926	947	UGGAUGUCAUCGUGGCCGUACA	::::. : ::::::: .::::.	UGUAUUGGCACGAUGCUAUCCG	Cleavage	1
tae-miR9773	TaCHYR16.10	5	-1	1	24	1082	1105	UUUGUUUUUAUGUUAUUUUGUGAA	: .:.. .: :::::::.:::	AAGAAGAGGGGAAAUAAAAAUAAA	Cleavage	1
tae-miR9773	TaCHYR16.11	5	-1	1	24	1082	1105	UUUGUUUUUAUGUUAUUUUGUGAA	: .:.. .: :::::::.:::	AAGAAGAGGGGAAAUAAAAAUAAA	Cleavage	1
tae-miR9773	TaCHYR16.5	5	-1	1	24	1082	1105	UUUGUUUUUAUGUUAUUUUGUGAA	: .:.. .: :::::::.:::	AAGAAGAGGGGAAAUAAAAAUAAA	Cleavage	1
tae-miR9773	TaCHYR16.8	5	-1	1	24	1082	1105	UUUGUUUUUAUGUUAUUUUGUGAA	: .:.. .: :::::::.:::	AAGAAGAGGGGAAAUAAAAAUAAA	Cleavage	1
tae-miR9773	TaCHYR16.9	5	-1	1	24	1082	1105	UUUGUUUUUAUGUUAUUUUGUGAA	: .:.. .: :::::::.:::	AAGAAGAGGGGAAAUAAAAAUAAA	Cleavage	1
tae-miR9773	TaCHYR17.7	5	-1	1	24	37	60	UUUGUUUUUAUGUUAUUUUGUGAA	: .:.. .: :::::::.:::	AAGAAGAGGGGAAAUAAAAAUAAA	Cleavage	1
tae-miR9773	TaCHYR17.8	5	-1	1	24	37	60	UUUGUUUUUAUGUUAUUUUGUGAA	: .:.. .: :::::::.:::	AAGAAGAGGGGAAAUAAAAAUAAA	Cleavage	1
tae-miR9773	TaCHYR18.1	5	-1	1	24	43	66	UUUGUUUUUAUGUUAUUUUGUGAA	: .:.. .: :::::::.:::	AAGAAGAGGGGAAAUAAAAAUAAA	Cleavage	1
tae-miR9782	TaCHYR8.1	5	-1	1	24	1213	1236	GUAUUAGGUUGGUCAAAUUGACGA	: ::..: : .::..::::.:::	CCAUCGGUAUUGCCGGCCUAGUAC	Cleavage	1
tae-miR9782	TaCHYR8.2	5	-1	1	24	1084	1107	GUAUUAGGUUGGUCAAAUUGACGA	: ::..: : .::..::::.:::	CCAUCGGUAUUGCCGGCCUAGUAC	Cleavage	1
