# Supplementary material for: Genome-wide analysis and functional characterization of CHYR gene family associated with abiotic stress tolerance in bread wheat (Triticum aestivum L.)
Source: BMC Plant Biol. 2022 Apr 20;22:204. doi: 10.1186/s12870-022-03589-7 (PMC9019960; doi:10.1186/s12870-022-03589-7)
Supplement: Supplementary file 12 — Additional file 12: Table S9. Specific primers used in the study [file 12870_2022_3589_MOESM12_ESM.xlsx]

## Sheet: Sheet1
Table S9. Specific primers used in the study.
Genes	Primer name	Sequence (5'-3')
TaCHYR1	qPCR-TaCHYR1 F	GAGTTGTTGTGTGGTACATGAC
	qPCR-TaCHYR1 R	CAATCTGGTGCTTGTAGACATG
TaCHYR2	qPCR-TaCHYR2 F	CCAGAAGAAGATGGTAAGCAAC
	qPCR-TaCHYR2 R	GTCGTTGCAAAGGATCCATAC
TaCHYR4	qPCR-TaCHYR4 F	GACAATTTATCTGCGTCCACTG
	qPCR-TaCHYR4 R	TCGAGTAGAGCACAATTCTACC
TaCHYR8	qPCR-TaCHYR8 F	GAATCGGTCATATGTCTCGTCT
	qPCR-TaCHYR8 R	GGTATTGCTCCTTGTCAACATC
TaCHYR9	qPCR-TaCHYR9 F	CAACTTCTTCCACTGCAAGAAG
	qPCR-TaCHYR9 R	GAACAGGTACTCGTAGCAGATC
TaCHYR11	qPCR-TaCHYR11 F	AATGACTGCAACAAAGTGTCAG
	qPCR-TaCHYR11 R	GATCGAGTGTTGTATGAGTTGC
TaCHYR12	qPCR-TaCHYR12 F	GCAACTCATACAACACTCGATC
	qPCR-TaCHYR12 R	GCAATACACTAGTAGCTGACGA
TaCHYR13	qPCR-TaCHYR13 F	TAACAGGGAGTCGTTTTCTGTT
	qPCR-TaCHYR13 R	CAATGTTCCTCTGTACCGAGAT
TaCHYR17	qPCR-TaCHYR17 F	CAGCCACATACTGAATCGAATG
	qPCR-TaCHYR17 R	CGTAGCAAGCTCATTGTACTTC
TaActin	qPCR-TaActin F	CTCCCTCACAACAACCGC
	qPCR-TaActin F	TACCAGGAACTTCCATACCAAC
TaCHYR2.1	clone-TaCHYR2.1 F	ACAGATGGATTTGGGGGCAG
	clone-TaCHYR2.1 R	GGATGATCAAGCGCACCATG
TaCHYR9.2	clone-TaCHYR9.2 F	ACAAGAGCAGAGGAGAAGCC
	clone-TaCHYR9.2 R	GCGGGTATCATGGCTACTAGG
TaCHYR11.1	clone-TaCHYR11.1 F	TTCCCCACCACCATCCTCTC
	clone-TaCHYR11.1 R	TGTGTATGGTTCTGGCATTGG
TaCHYR2.1	pGADT7-TaCHYR2.1 F	GCCATGGAGGCCAGTGAATTCATGGATTTGGGGGCAGAG
	pGADT7-TaCHYR2.1 R	CAGCTCGAGCTCGATGGATCCTCAGACTCTGGAGCACGC
TaCHYR9.2	pGADT7-TaCHYR9.2 F	GCCATGGAGGCCAGTGAATTCATGGATATGGAGCTCGAC
	pGADT7-TaCHYR9.2 R	CAGCTCGAGCTCGATGGATCCCTAGGCCGGTAGCACCGA
TaCHYR11.1	pGADT7-TaCHYR11.1 F	GCCATGGAGGCCAGTGAATTCATGGGAGGGACGCACTTC
	pGADT7-TaCHYR11.1 R	CAGCTCGAGCTCGATGGATCCTTAAGATGAGTCTGTTGT
